# Supplementary material for: High-density 80 K SNP array is a powerful tool for genotyping G. hirsutum accessions and genome analysis
Source: BMC Genomics. 2017 Aug 23;18:654. doi: 10.1186/s12864-017-4062-2 (PMC5569476; doi:10.1186/s12864-017-4062-2)
Supplement: Supplementary file 2 — Basic information and their phylogenetic classification on cotton materials in this study. (XLSX 25 kb) [file 12864_2017_4062_MOESM2_ESM.xlsx]

## Sheet: Sheet1
Table S1. Basic information and their phylogenetic classification on cotton materials in this study.
No.	Name	Accession types or geographic eco-types regions		Purpose	Cluster
E1	V1 (Virescent mutant)	mutant material		Evaluation array	\
E2	(V1×TM-1)F1	F1 combination		Evaluation array	\
E3	V3 (Virescent mutant)	mutant material		Evaluation array	\
E4	(V3×TM-1)F1	F1 combination		Evaluation array	\
E5	V8 (Virescent mutant)	mutant material		Evaluation array	\
E6	(V8×TM-1)F1	F1 combination		Evaluation array	\
E7	TM-1	a genetic standard line of upland cotton		Evaluation array	\
E8	7235	The Yangtze River Valley		Evaluation array	\
E9	Xuzhou-142	The Yellow River Valley		Evaluation array	\
E10	W0	The Yellow River Valley		Evaluation array	\
E11	Zhongmiansuo12	The Yellow River Valley		Evaluation array	\
E12	7235 mutant	mutant material		Evaluation array	\
E13	Xuzhou-142 lintless-fuzzless	mutant material		Evaluation array	\
E14	Xinxiangxiaoji linted-fuzzless	mutant material		Evaluation array	\
E15	Xinxiangxiaoji lintless-fuzzless	mutant material		Evaluation array	\
E16	SL1-7-1	mutant material		Evaluation array	\
E17	MD-17	mutant material		Evaluation array	\
E18	N1 (dominant naked seed)	mutant material		Evaluation array	\
E19	n2 (recessive naked seed)	mutant material		Evaluation array	\
E20	im (immature fiber)	mutant material		Evaluation array	\
E21	G. barbadense cv. Hai7124	Sea-Island cotton		Evaluation array	\
E22	G. barbadense cv. Junhai1	Sea-Island cotton		Evaluation array	\
C1	G. tomentosum	wild species		Cluster	cluster1
C2	G. mustelinum	wild species		Cluster	cluster1
C3	G. mustelinum	wild species		Cluster	cluster1
C4	G. darwinii	wild species		Cluster	cluster1
C5	G. darwinii	wild species		Cluster	cluster1
C6	G. hisutum race. punctatum	G. hisutum race		Cluster	cluster1
C7	G. hisutum race. punctatum	G. hisutum race		Cluster	cluster1
C8	G. hisutum race. morrilli	G. hisutum race		Cluster	cluster1
C9	G. hisutum race. morrilli	G. hisutum race		Cluster	cluster1
C10	G. hisutum race. yucatanense	G. hisutum race		Cluster	cluster1
C11	G. hisutum race. yucatanense	G. hisutum race		Cluster	cluster1
C12	G. hisutum race. richmondii	G. hisutum race		Cluster	cluster1
C13	G. hisutum race. richmondii	G. hisutum race		Cluster	cluster1
C14	G. hisutum race. marie-galante	G. hisutum race		Cluster	cluster1
C15	G. hisutum race. marie-galante	G. hisutum race		Cluster	cluster1
C16	G. hisutum race. latifolium	G. hisutum race		Cluster	cluster1
C17	G. hisutum race. latifolium	G. hisutum race		Cluster	cluster1
C18	G. hisutum race. palmeri	G. hisutum race		Cluster	cluster1
C19	G. barbadense cv. Hai7124	Sea-Island cotton		Cluster	cluster1
C20	G. barbadense cv. Junhai1	Sea-Island cotton		Cluster	cluster1
C21	Liaomian1	Northern specifically early maturation	1959	Cluster, GWAS	cluster1
C22	Liaomian4	Northern specifically early maturation	1972	Cluster, GWAS	cluster1
C23	Heishanmian1	Northern specifically early maturation	1974	Cluster, GWAS	cluster1
C24	Liaomian16	Northern specifically early maturation	1999	Cluster, GWAS	cluster1
C25	Xinluzao1	Northwestern inland	1991	Cluster, GWAS	cluster1
C26	Uganda 3	Introduced from Uganda	1959	Cluster	cluster1
C27	Dongting1	The Yangtze River Valley	1955	Cluster, GWAS	cluster1
C28	Emian4	The Yangtze River Valley	1965	Cluster, GWAS	cluster1
C29	Emian7	The Yangtze River Valley	1971	Cluster, GWAS	cluster1
C30	Xiangmian13	The Yangtze River Valley	1989	Cluster, GWAS	cluster1
C31	Emian20	The Yangtze River Valley	1994	Cluster, GWAS	cluster1
C32	Chuanmian30	The Yangtze River Valley	1995	Cluster, GWAS	cluster1
C33	Ekangmian8	The Yangtze River Valley	1998	Cluster, GWAS	cluster1
C34	Ekangmian10	The Yangtze River Valley	1999	Cluster, GWAS	cluster1
C35	Ekangmian9	The Yangtze River Valley	1999	Cluster, GWAS	cluster1
C36	Sumian15	The Yangtze River Valley	1999	Cluster, GWAS	cluster1
C37	Wanmian17	The Yangtze River Valley	2000	Cluster, GWAS	cluster1
C38	Huakangmian1	The Yangtze River Valley	2002	Cluster, GWAS	cluster1
C39	Yumian1-1	The Yangtze River Valley	2002	Cluster, GWAS	cluster1
C40	Emian23	The Yangtze River Valley	2003	Cluster, GWAS	cluster1
C41	I4005	The Yangtze River Valley	unknown	Cluster, GWAS	cluster1
C42	Jing55168	The Yangtze River Valley	unknown	Cluster, GWAS	cluster1
C43	Yan1119	The Yangtze River Valley	unknown	Cluster, GWAS	cluster1
C44	5026	The Yangtze River Valley	unknown	Cluster	cluster1
C45	Ejing55173（7-40）	The Yangtze River Valley	unknown	Cluster	cluster1
C46	Henan69	The Yellow River Valley	1970	Cluster, GWAS	cluster1
C47	Jihan3	The Yellow River Valley	1970	Cluster, GWAS	cluster1
C48	Yumian1	The Yellow River Valley	1981	Cluster, GWAS	cluster1
C49	Jimian7	The Yellow River Valley	1982	Cluster, GWAS	cluster1
C50	Zhongmiansuo17	The Yellow River Valley	1990	Cluster, GWAS	cluster1
C51	Yumian11	The Yellow River Valley	1994	Cluster, GWAS	cluster1
C52	Zhongmiansuo23	The Yellow River Valley	1995	Cluster, GWAS	cluster1
C53	Foster6	Introduced from the United States	1933	Cluster, GWAS	cluster10
C54	DP99B	Introduced from the United States	unknown	Cluster, GWAS	cluster10
C55	60182	Introduced from the United States	unknown	Cluster	cluster10
C56	Guannong1	Northern specifically early maturation	1930	Cluster, GWAS	cluster10
C57	Chaoyangmian1	Northern specifically early maturation	1956	Cluster, GWAS	cluster10
C58	jinmian1	Northern specifically early maturation	1958	Cluster, GWAS	cluster10
C59	Liaomian6	Northern specifically early maturation	1980	Cluster, GWAS	cluster10
C60	Liaomian9	Northern specifically early maturation	1984	Cluster, GWAS	cluster10
C61	Liaomian13	Northern specifically early maturation	1994	Cluster, GWAS	cluster10
C62	Xinluzao8	Northwestern inland	1997	Cluster, GWAS	cluster10
C63	Xinluzao9	Northwestern inland	1999	Cluster, GWAS	cluster10
C64	Xinluzhong21	Northwestern inland	2004	Cluster, GWAS	cluster10
C65	Xinluzao20	Northwestern inland	2005	Cluster, GWAS	cluster10
C66	Xinluzao28	Northwestern inland	2005	Cluster, GWAS	cluster10
C67	Xinluzhong33	Northwestern inland	2007	Cluster, GWAS	cluster10
C68	Nantong5	The Yangtze River Valley	1966	Cluster, GWAS	cluster10
C69	Emian9	The Yangtze River Valley	1972	Cluster, GWAS	cluster10
C70	Humian204	The Yangtze River Valley	1974	Cluster, GWAS	cluster10
C71	Xiangmian10	The Yangtze River Valley	1982	Cluster, GWAS	cluster10
C72	Shumian1	The Yangtze River Valley	2000	Cluster, GWAS	cluster10
C73	Su7036	The Yangtze River Valley	unknown	Cluster, GWAS	cluster10
C74	Yan1074	The Yangtze River Valley	unknown	Cluster, GWAS	cluster10
C75	Yan1076	The Yangtze River Valley	unknown	Cluster, GWAS	cluster10
C76	Xuzhou209	The Yellow River Valley	1955	Cluster, GWAS	cluster10
C77	Shan401	The Yellow River Valley	1965	Cluster, GWAS	cluster10
C78	Jimian10	The Yellow River Valley	1984	Cluster, GWAS	cluster10
C79	Jimian20	The Yellow River Valley	1996	Cluster, GWAS	cluster10
C80	Jiaxing1	The Yellow River Valley	1999	Cluster, GWAS	cluster10
C81	Jinmian29	The Yellow River Valley	2000	Cluster, GWAS	cluster10
C82	Han685	The Yellow River Valley	2002	Cluster, GWAS	cluster10
C83	Ji122	The Yellow River Valley	2002	Cluster, GWAS	cluster10
C84	Zhongmiansuo40	The Yellow River Valley	2002	Cluster, GWAS	cluster10
C85	Lumianyan17	The Yellow River Valley	2003	Cluster, GWAS	cluster10
C86	Hanmian103	The Yellow River Valley	2003	Cluster, GWAS	cluster10
C87	Ji151	The Yellow River Valley	2003	Cluster, GWAS	cluster10
C88	Ji1516	The Yellow River Valley	2003	Cluster, GWAS	cluster10
C89	Jimian616	The Yellow River Valley	2003	Cluster, GWAS	cluster10
C90	Guoxinmian3	The Yellow River Valley	2004	Cluster, GWAS	cluster10
C91	Lumianyan22	The Yellow River Valley	2004	Cluster, GWAS	cluster10
C92	Baimian1	The Yellow River Valley	2004	Cluster, GWAS	cluster10
C93	Han4849	The Yellow River Valley	2004	Cluster, GWAS	cluster10
C94	Jinmian38	The Yellow River Valley	2004	Cluster, GWAS	cluster10
C95	Xinkang4	The Yellow River Valley	2004	Cluster, GWAS	cluster10
C96	GK99-1xuanxi	The Yellow River Valley	2005	Cluster, GWAS	cluster10
C97	Handan885	The Yellow River Valley	2005	Cluster, GWAS	cluster10
C98	Hanmian802	The Yellow River Valley	2005	Cluster, GWAS	cluster10
C99	Jifeng106	The Yellow River Valley	2005	Cluster, GWAS	cluster10
C100	Jimian228	The Yellow River Valley	2005	Cluster, GWAS	cluster10
C101	Jimian958	The Yellow River Valley	2005	Cluster, GWAS	cluster10
C102	Yinshan4	The Yellow River Valley	2005	Cluster, GWAS	cluster10
C103	Zhongzhimian2	The Yellow River Valley	2005	Cluster, GWAS	cluster10
C104	Lumian21	The Yellow River Valley	2005	Cluster	cluster10
C105	Lumian24	The Yellow River Valley	2005	Cluster	cluster10
C106	Lumianyan28	The Yellow River Valley	2006	Cluster, GWAS	cluster10
C107	Lumianyan27	The Yellow River Valley	2006	Cluster, GWAS	cluster10
C108	Lumianyan29	The Yellow River Valley	2006	Cluster, GWAS	cluster10
C109	sGK791	The Yellow River Valley	2006	Cluster, GWAS	cluster10
C110	Xinqiu1	The Yellow River Valley	2006	Cluster, GWAS	cluster10
C111	Zhengnongmian4	The Yellow River Valley	2006	Cluster, GWAS	cluster10
C112	Lumian28	The Yellow River Valley	2006	Cluster	cluster10
C113	Lumianyan28	The Yellow River Valley	2006	Cluster	cluster10
C114	sGK958	The Yellow River Valley	2007	Cluster, GWAS	cluster10
C115	Yinrui361	The Yellow River Valley	2007	Cluster, GWAS	cluster10
C116	Aomian618	The Yellow River Valley	2008	Cluster, GWAS	cluster10
C117	Chuangyoumian9	The Yellow River Valley	2008	Cluster, GWAS	cluster10
C118	Fumian289	The Yellow River Valley	2008	Cluster, GWAS	cluster10
C119	Guanmian4	The Yellow River Valley	2008	Cluster, GWAS	cluster10
C120	Hanmian559	The Yellow River Valley	2008	Cluster, GWAS	cluster10
C121	Ji3927	The Yellow River Valley	2008	Cluster, GWAS	cluster10
C122	Jimian169	The Yellow River Valley	2008	Cluster, GWAS	cluster10
C123	Lumianyan32	The Yellow River Valley	2008	Cluster, GWAS	cluster10
C124	Shengmian1	The Yellow River Valley	2008	Cluster, GWAS	cluster10
C125	Xinzhi5	The Yellow River Valley	2008	Cluster, GWAS	cluster10
C126	Mianxiang69	The Yellow River Valley	2008	Cluster	cluster10
C127	Guoxinmian9	The Yellow River Valley	2009	Cluster, GWAS	cluster10
C128	Jinke178	The Yellow River Valley	2009	Cluster, GWAS	cluster10
C129	Kelin9828	The Yellow River Valley	2009	Cluster, GWAS	cluster10
C130	Lumianyan36	The Yellow River Valley	2009	Cluster, GWAS	cluster10
C131	Lumianyan37	The Yellow River Valley	2009	Cluster, GWAS	cluster10
C132	Renhe39	The Yellow River Valley	2009	Cluster, GWAS	cluster10
C133	Xinqiu4	The Yellow River Valley	2009	Cluster, GWAS	cluster10
C134	Lumian37	The Yellow River Valley	2009	Cluster	cluster10
C135	Huamian5	The Yellow River Valley	2010	Cluster, GWAS	cluster10
C136	Jinkemian9	The Yellow River Valley	2010	Cluster, GWAS	cluster10
C137	Jinxiumian1	The Yellow River Valley	2010	Cluster, GWAS	cluster10
C138	K638	The Yellow River Valley	2010	Cluster, GWAS	cluster10
C139	Liumian2	The Yellow River Valley	2010	Cluster, GWAS	cluster10
C140	Xinmumian5	The Yellow River Valley	2010	Cluster, GWAS	cluster10
C141	Yinshan8	The Yellow River Valley	2010	Cluster, GWAS	cluster10
C142	Yinxingmian4	The Yellow River Valley	2010	Cluster, GWAS	cluster10
C143	Zhengmian18	The Yellow River Valley	2010	Cluster, GWAS	cluster10
C144	Zhongmiansuo79	The Yellow River Valley	2010	Cluster, GWAS	cluster10
C145	Baimian5	The Yellow River Valley	2011	Cluster, GWAS	cluster10
C146	Lu668-4	The Yellow River Valley	unknown	Cluster, GWAS	cluster10
C147	Jifeng111	The Yellow River Valley	unknown	Cluster, GWAS	cluster10
C148	Lu458	The Yellow River Valley	unknown	Cluster, GWAS	cluster10
C149	Lukenmian33	The Yellow River Valley	unknown	Cluster, GWAS	cluster10
C150	W-2	The Yellow River Valley	unknown	Cluster, GWAS	cluster10
C151	W-3	The Yellow River Valley	unknown	Cluster, GWAS	cluster10
C152	W-4	The Yellow River Valley	unknown	Cluster, GWAS	cluster10
C153	W-5	The Yellow River Valley	unknown	Cluster, GWAS	cluster10
C154	W-6	The Yellow River Valley	unknown	Cluster, GWAS	cluster10
C155	W-7	The Yellow River Valley	unknown	Cluster, GWAS	cluster10
C156	W-8	The Yellow River Valley	unknown	Cluster, GWAS	cluster10
C157	Zhongsu410408	The Yellow River Valley	unknown	Cluster, GWAS	cluster10
C158	Zhongzhimian8	The Yellow River Valley	unknown	Cluster, GWAS	cluster10
C159	JiA-7-8C33	The Yellow River Valley	unknown	Cluster	cluster10
C160	7235	The Yangtze River Valley		Cluster	cluster2
C161	HS427-10	Introduced from the United States	unknown	Cluster	cluster2
C162	PD6992	Introduced from the United States	unknown	Cluster	cluster2
C163	Emian13	The Yangtze River Valley	1990	Cluster, GWAS	cluster2
C164	Ganmian8	The Yangtze River Valley	1991	Cluster, GWAS	cluster2
C165	Su6036	The Yangtze River Valley	unknown	Cluster, GWAS	cluster2
C166	Su6108	The Yangtze River Valley	unknown	Cluster, GWAS	cluster2
C167	SuBR6109	The Yangtze River Valley	unknown	Cluster, GWAS	cluster2
C168	Stoneville4	Introduced from the United States	1934	Cluster, GWAS	cluster2
C169	Zhongmiansuo25	The Yellow River Valley	1995	Cluster, GWAS	cluster2
C170	Zhongmiansuo27	The Yellow River Valley	1998	Cluster, GWAS	cluster2
C171	Zhongmiansuo45	The Yellow River Valley	2003	Cluster, GWAS	cluster2
C172	DPL16	Introduced from the United States	1970	Cluster, GWAS	cluster3
C173	Xinluzao22	Northwestern inland	2005	Cluster, GWAS	cluster3
C174	Xinluzao26	Northwestern inland	2005	Cluster, GWAS	cluster3
C175	Xinluzhong35	Northwestern inland	2007	Cluster, GWAS	cluster3
C176	Emian14	The Yangtze River Valley	1990	Cluster, GWAS	cluster3
C177	Xuzhou514	The Yangtze River Valley	1990	Cluster, GWAS	cluster3
C178	Yanmian48	The Yangtze River Valley	1990	Cluster, GWAS	cluster3
C179	Sumian4	The Yangtze River Valley	1992	Cluster, GWAS	cluster3
C180	Sumian7	The Yangtze River Valley	1994	Cluster, GWAS	cluster3
C181	Chuanmian239	The Yangtze River Valley	1999	Cluster, GWAS	cluster3
C182	Chuanmian45	The Yangtze River Valley	2000	Cluster, GWAS	cluster3
C183	Sumian20	The Yangtze River Valley	2002	Cluster, GWAS	cluster3
C184	ChuanR128	The Yangtze River Valley	unknown	Cluster, GWAS	cluster3
C185	Zhongmiansuo3	The Yellow River Valley	1960	Cluster, GWAS	cluster3
C186	Zhongzhimian86-4	The Yellow River Valley	1980	Cluster, GWAS	cluster3
C187	Lumian2	The Yellow River Valley	1983	Cluster, GWAS	cluster3
C188	Jimian11	The Yellow River Valley	1986	Cluster, GWAS	cluster3
C189	Jimian12	The Yellow River Valley	1986	Cluster, GWAS	cluster3
C190	Jinmian13	The Yellow River Valley	1993	Cluster, GWAS	cluster3
C191	Jimian27	The Yellow River Valley	1998	Cluster, GWAS	cluster3
C192	Yumian20	The Yellow River Valley	1999	Cluster, GWAS	cluster3
C193	Zhongmiansuo35	The Yellow River Valley	1999	Cluster, GWAS	cluster3
C194	Lumianyan21	The Yellow River Valley	2004	Cluster, GWAS	cluster3
C195	Han7860	The Yellow River Valley	2005	Cluster, GWAS	cluster3
C196	Zhongzhimian3	The Yellow River Valley	2006	Cluster, GWAS	cluster3
C197	Delinong5	The Yellow River Valley	2010	Cluster, GWAS	cluster3
C198	J02-508	The Yellow River Valley	unknown	Cluster, GWAS	cluster3
C199	King	Introduced from the United States	1890	Cluster, GWAS	cluster4
C200	Liaomian3	Northern specifically early maturation	1971	Cluster, GWAS	cluster4
C201	Emian12	The Yangtze River Valley	1984	Cluster, GWAS	cluster4
C202	Sumian2	The Yangtze River Valley	1985	Cluster, GWAS	cluster4
C203	Wanmian73-10	The Yangtze River Valley	1985	Cluster, GWAS	cluster4
C204	Xiangmian11	The Yangtze River Valley	1985	Cluster, GWAS	cluster4
C205	Ekangmian2	The Yangtze River Valley	1993	Cluster, GWAS	cluster4
C206	Sumian9	The Yangtze River Valley	1995	Cluster, GWAS	cluster4
C207	Emian21	The Yangtze River Valley	1996	Cluster, GWAS	cluster4
C208	Sumian11	The Yangtze River Valley	1997	Cluster, GWAS	cluster4
C209	Yan1113	The Yangtze River Valley	unknown	Cluster, GWAS	cluster4
C210	Shiduan5	The Yellow River Valley	1960	Cluster, GWAS	cluster4
C211	Keyi2	The Yellow River Valley	1970	Cluster, GWAS	cluster4
C212	Zhongmiansuo5	The Yellow River Valley	1971	Cluster, GWAS	cluster4
C213	Xuzhou142	The Yellow River Valley	1973	Cluster, GWAS	cluster4
C214	Shanmian5	The Yellow River Valley	1974	Cluster, GWAS	cluster4
C215	Shan1155	The Yellow River Valley	1978	Cluster, GWAS	cluster4
C216	Lumian11	The Yellow River Valley	1992	Cluster, GWAS	cluster4
C217	Zhongmiansuo24	The Yellow River Valley	1997	Cluster, GWAS	cluster4
C218	Jinmian28	The Yellow River Valley	1999	Cluster, GWAS	cluster4
C219	Jinmian36	The Yellow River Valley	2003	Cluster, GWAS	cluster4
C220	Guoxinmian11	The Yellow River Valley	2005	Cluster, GWAS	cluster4
C221	Xuzhou261	The Yellow River Valley	unknown	Cluster	cluster4
C222	Stoneville2B	Introduced from the United States	1947	Cluster, GWAS	cluster5
C223	NC20B	Introduced from the United States	unknown	Cluster, GWAS	cluster5
C224	Jinyu5	Northern specifically early maturation	1955	Cluster, GWAS	cluster5
C225	Wanmian3	The Yangtze River Valley	1978	Cluster, GWAS	cluster5
C226	Ejing92	The Yangtze River Valley	1990	Cluster, GWAS	cluster5
C227	Esha28	The Yangtze River Valley	1990	Cluster, GWAS	cluster5
C228	Emian17	The Yangtze River Valley	1992	Cluster, GWAS	cluster5
C229	Ekangmian3	The Yangtze River Valley	1995	Cluster, GWAS	cluster5
C230	Yumian5	The Yellow River Valley	1989	Cluster, GWAS	cluster5
C231	Yumian8	The Yellow River Valley	1993	Cluster, GWAS	cluster5
C232	Yumian9	The Yellow River Valley	1994	Cluster, GWAS	cluster5
C233	Jimian24	The Yellow River Valley	1998	Cluster	cluster5
C234	Shannongfengkangmian6	The Yellow River Valley	2001	Cluster, GWAS	cluster5
C235	Handan109	The Yellow River Valley	2002	Cluster, GWAS	cluster5
C236	Lumianyan18	The Yellow River Valley	2005	Cluster, GWAS	cluster5
C237	Lumian22	The Yellow River Valley	2005	Cluster	cluster5
C238	Yinshan6	The Yellow River Valley	2006	Cluster, GWAS	cluster5
C239	W-1	The Yellow River Valley	unknown	Cluster, GWAS	cluster5
C240	ZhongArc-308	The Yellow River Valley	unknown	Cluster, GWAS	cluster5
C241	Zhongzi4480	The Yellow River Valley	unknown	Cluster, GWAS	cluster5
C242	DPL15	Introduced from the United States	1950	Cluster, GWAS	cluster6
C243	MSCO-12	Introduced from the United States	unknown	Cluster, GWAS	cluster6
C244	Xinluzhong8	Northwestern inland	1999	Cluster, GWAS	cluster6
C245	Xinluzao12	Northwestern inland	2000	Cluster, GWAS	cluster6
C246	Xinluzao30	Northwestern inland	2005	Cluster, GWAS	cluster6
C247	Xinluhzhong26	Northwestern inland	2006	Cluster, GWAS	cluster6
C248	Simian1	The Yangtze River Valley	1973	Cluster, GWAS	cluster6
C249	Siyang331	The Yangtze River Valley	1982	Cluster, GWAS	cluster6
C250	Simian2	The Yangtze River Valley	1984	Cluster, GWAS	cluster6
C251	Xiangmian12	The Yangtze River Valley	1988	Cluster, GWAS	cluster6
C252	Chuanmian56	The Yangtze River Valley	1992	Cluster, GWAS	cluster6
C253	Hua101	The Yangtze River Valley	1992	Cluster, GWAS	cluster6
C254	Emian18	The Yangtze River Valley	1993	Cluster, GWAS	cluster6
C255	Sumian5	The Yangtze River Valley	1993	Cluster, GWAS	cluster6
C256	Xiangmian16	The Yangtze River Valley	1994	Cluster, GWAS	cluster6
C257	Sumian8	The Yangtze River Valley	1995	Cluster, GWAS	cluster6
C258	Sumian12	The Yangtze River Valley	1997	Cluster, GWAS	cluster6
C259	Zhemian11	The Yangtze River Valley	1997	Cluster, GWAS	cluster6
C260	Sumian22	The Yangtze River Valley	2002	Cluster, GWAS	cluster6
C261	Zhongmiansuo9	The Yellow River Valley	1973	Cluster, GWAS	cluster6
C262	86-1	The Yellow River Valley	1975	Cluster, GWAS	cluster6
C263	Shanmian6	The Yellow River Valley	1975	Cluster, GWAS	cluster6
C264	Lumian1	The Yellow River Valley	1979	Cluster, GWAS	cluster6
C265	Zhongmiansuo12xuanxi	The Yellow River Valley	1984	Cluster, GWAS	cluster6
C266	Lumian6	The Yellow River Valley	1984	Cluster, GWAS	cluster6
C267	Jimian15	The Yellow River Valley	1988	Cluster, GWAS	cluster6
C268	Zhongmiansuo12	The Yellow River Valley	1989	Cluster, GWAS	cluster6
C269	Lumian10	The Yellow River Valley	1990	Cluster, GWAS	cluster6
C270	Lumian9	The Yellow River Valley	1990	Cluster, GWAS	cluster6
C271	Zhongmiansuo16	The Yellow River Valley	1990	Cluster, GWAS	cluster6
C272	Jinmian12	The Yellow River Valley	1993	Cluster, GWAS	cluster6
C273	Yumian15	The Yellow River Valley	1997	Cluster, GWAS	cluster6
C274	Yumian17	The Yellow River Valley	1997	Cluster, GWAS	cluster6
C275	Shiyuan321	The Yellow River Valley	1998	Cluster, GWAS	cluster6
C276	Handan333	The Yellow River Valley	2001	Cluster, GWAS	cluster6
C277	sGK321	The Yellow River Valley	2001	Cluster, GWAS	cluster6
C278	Yu668	The Yellow River Valley	2001	Cluster, GWAS	cluster6
C279	Zhongmiansuo44	The Yellow River Valley	2004	Cluster, GWAS	cluster6
C280	Han5158	The Yellow River Valley	2005	Cluster, GWAS	cluster6
C281	Lumianyan16	The Yellow River Valley	2005	Cluster, GWAS	cluster6
C282	Yinshan7	The Yellow River Valley	2008	Cluster, GWAS	cluster6
C283	Shannongmian8	The Yellow River Valley	2010	Cluster, GWAS	cluster6
C284	Handan173	The Yellow River Valley	unknown	Cluster, GWAS	cluster6
C285	Litai8	The Yellow River Valley	unknown	Cluster	cluster6
C286	Yishuhong	The Yangtze River Valley	1953	Cluster, GWAS	cluster7
C287	Ejing1	The Yangtze River Valley	1992	Cluster, GWAS	cluster7
C288	Simian3	The Yangtze River Valley	1993	Cluster, GWAS	cluster7
C289	ZhongR773-72	The Yellow River Valley	unknown	Cluster, GWAS	cluster7
C290	TM-1	a genetic standard line of Upland cotton		Cluster,GWAS	cluster8
C291	ACALA4381	Introduced from the United States	unknown	Cluster	cluster8
C292	52-128	The Yangtze River Valley	1952	Cluster, GWAS	cluster8
C293	Sumian3	The Yangtze River Valley	1990	Cluster, GWAS	cluster8
C294	Jimian8	The Yellow River Valley	1983	Cluster, GWAS	cluster8
C295	Jinmian19	The Yellow River Valley	1995	Cluster, GWAS	cluster8
C296	Yumian112	The Yellow River Valley	2002	Cluster, GWAS	cluster8
C297	W0	The Yellow River Valley		Cluster	cluster9
C298	Jinmian6	Northern specifically early maturation	1996	Cluster, GWAS	cluster9
C299	Liaomian14	Northern specifically early maturation	1996	Cluster, GWAS	cluster9
C300	Liaomian17	Northern specifically early maturation	2000	Cluster, GWAS	cluster9
C301	Liaomian19	Northern specifically early maturation	2003	Cluster, GWAS	cluster9
C302	Junmian1	Northwestern inland	1979	Cluster, GWAS	cluster9
C303	Xinluzao3	Northwestern inland	1987	Cluster, GWAS	cluster9
C304	Xinluzhong2	Northwestern inland	1988	Cluster, GWAS	cluster9
C305	Xinluzao5	Northwestern inland	1994	Cluster, GWAS	cluster9
C306	Xinluzao7	Northwestern inland	1997	Cluster, GWAS	cluster9
C307	Xinluzao13	Northwestern inland	2002	Cluster, GWAS	cluster9
C308	Xinluzao32	Northwestern inland	2005	Cluster, GWAS	cluster9
C309	Xinluzhong44	Northwestern inland	2010	Cluster, GWAS	cluster9
C310	Emian6	The Yangtze River Valley	1970	Cluster, GWAS	cluster9
C311	Xiang4108	The Yangtze River Valley	1984	Cluster, GWAS	cluster9
C312	Eguangmian	The Yangtze River Valley	1985	Cluster, GWAS	cluster9
C313	Yanmian1	The Yangtze River Valley	1987	Cluster, GWAS	cluster9
C314	D1525	The Yangtze River Valley	unknown	Cluster	cluster9
C315	Xuzhou58	The Yellow River Valley	1972	Cluster, GWAS	cluster9
C316	Zhongmiansuo19	The Yellow River Valley	1992	Cluster, GWAS	cluster9
C317	Jinmian21	The Yellow River Valley	1997	Cluster, GWAS	cluster9
C318	Jinmian25	The Yellow River Valley	1998	Cluster, GWAS	cluster9
C319	Yumian18	The Yellow River Valley	1998	Cluster, GWAS	cluster9
C320	Zhongmiansuo30	The Yellow River Valley	1998	Cluster, GWAS	cluster9
C321	Yumian19	The Yellow River Valley	1999	Cluster, GWAS	cluster9
C322	Yuzao73	The Yellow River Valley	2002	Cluster, GWAS	cluster9
C323	Zhongmiansuo41	The Yellow River Valley	2002	Cluster, GWAS	cluster9
C324	Zhongmiansuo49	The Yellow River Valley	2004	Cluster, GWAS	cluster9
C325	Baimian2	The Yellow River Valley	2005	Cluster, GWAS	cluster9
C326	Zhongmiansuo43	The Yellow River Valley	2005	Cluster, GWAS	cluster9
C327	Zhongmiansuo50	The Yellow River Valley	2005	Cluster, GWAS	cluster9
C328	Lumianyan22	The Yellow River Valley	2005	Cluster	cluster9
C329	Kekangmian2	The Yellow River Valley	2010	Cluster, GWAS	cluster9
C330	ZhongR014121	The Yellow River Valley	unknown	Cluster, GWAS	cluster9
C331	114809zhong119	The Yellow River Valley	unknown	Cluster	cluster9
C332	Ji91-93	The Yellow River Valley	unknown	Cluster	cluster9
