# Supplementary material for: High-density 80 K SNP array is a powerful tool for genotyping G. hirsutum accessions and genome analysis
Source: BMC Genomics. 2017 Aug 23;18:654. doi: 10.1186/s12864-017-4062-2 (PMC5569476; doi:10.1186/s12864-017-4062-2)
Supplement: Supplementary file 3 — Phenotype data of 10 salt-stress traits in the 288 tested cotton accessions. (XLSX 53 kb) [file 12864_2017_4062_MOESM3_ESM.xlsx]

## Sheet: Sheet1
Table S2. Phenotype data of 10 salt-stress traits in the 288 tested cotton accessions*.
No.	Name	RCC	RPH	RRDM	RSDM	RSOD	RPOD	RCAT	RMDA	RRGR	RRGP
C100	Jimian228	0.883598	0.638966	1.69595	0.875234	0.791785	0.563176	0.511137	7.51426	0.8575	0.882222
C101	Jimian958	0.943572	0.388762	1.2957	0.69045	0.732093	1.12758	0.371676	2.64358	0.784583	0.826667
C102	Yinshan4	0.787124	0.321244	0.971429	0.604214	0.816657	1.75278	0.766455	0.67735	0.623333	0.663333
C103	Zhongzhimian2	0.903825	0.735632	1.34078	0.954839	0.981625	0.482487	0.580098	15.4299	0.79977	0.913333
C106	Lumianyan28	0.796171	0.346154	0.604651	0.349225	0.399658	1.20249	0.993504	0.654807	0.523333	0.801026
C107	Lumianyan27	0.973209	0.507862	1.08032	0.803512	0.416449	2.04604	0.557519	2.83682	0.936667	0.943333
C108	Lumianyan29	0.767802	0.362069	0.56238	0.317111	0.978787	0.757752	0.67064	0.447073	0.756667	0.793333
C109	sGK791	0.683955	0.227692	0.818182	0.355731	0.723726	0.738725	0.618329	1.07552	0.637949	0.654048
C110	Xinqiu1	0.705882	0.280335	0.231839	0.166572	1.55587	1.11462	0.628481	2.31242	0.886667	0.88
C111	Zhengnongmian4	0.674581	0.258278	0.652941	0.437918	0.628373	0.883143	0.753712	1.86448	0.89	0.93
C114	sGK958	0.82263	0.384375	0.605263	0.467005	0.849259	1.19776	0.773283	0.740427	0.365402	0.493333
C115	Yinrui361	0.976821	0.675057	0.822323	0.442998	0.245269	0.693548	0.590243	1.29145	0.503333	0.78
C116	Aomian618	0.834382	0.360092	1.12583	0.587493	0.547685	0.974525	0.660466	1.57486	0.268039	0.269394
C117	Chuangyoumian9	0.857143	0.443089	0.677083	0.404138	0.823238	1.36076	0.533144	1.93444	0.69381	0.704872
C118	Fumian289	0.792181	0.452252	0.951872	0.383792	0.330397	1.36215	0.799657	1.27806	0.52	0.66
C119	Guanmian4	0.719918	0.275081	0.66129	0.258427	0.29964	1.35519	0.876916	0.604003	0.571515	0.556667
C120	Hanmian559	0.91746	0.473016	0.885463	0.670139	0.608953	0.686832	0.477677	3.03357	0.99	0.976667
C121	Ji3927	0.608769	0.450882	0.77027	0.371071	0.190205	0.534552	0.54075	1.08048	0.615362	0.631282
C122	Jimian169	0.836834	0.374194	0.586207	0.453237	1.01891	0.827355	0.779944	2.98213	0.826863	0.846275
C123	Lumianyan32	0.796296	0.298643	0.541339	0.319815	0.552944	1.47741	0.389098	1.009	0.6525	0.693333
C124	Shengmian1	0.959951	0.410135	0.852459	0.800084	0.276332	1.1075	0.932757	2.02365	0.812857	0.8925
C125	Xinzhi5	0.870881	0.490196	1.32787	0.772021	1.60786	0.91126	0.318332	0.926761	0.464872	0.535128
C127	Guoxinmian9	0.798061	0.365854	0.645892	0.37966	0.209838	1.84881	0.880487	2.03354	0.431667	0.431449
C128	Jinke178	0.808511	0.512465	0.782895	0.514318	0.564364	0.703404	0.696484	1.08685	0.661839	0.717471
C129	Kelin9828	0.814698	0.517808	0.547826	0.493123	0.644473	0.936612	0.168336	0.844288	0.569167	0.640392
C130	Lumianyan36	0.919505	0.609819	1.24506	0.592266	0.472209	1.26507	0.611944	0.781193	0.906667	0.913333
C131	Lumianyan37	0.692771	0.390963	0.729537	0.462201	0.21309	2.89049	0.542679	1.62249	0.737436	0.796905
C132	Renhe39	0.9699	0.711491	2.43137	1.07247	0.820814	0.871492	0.71086	1.80965	0.753333	0.8475
C133	Xinqiu4	0.788336	0.351816	0.659443	0.350422	1.3499	1.0315	0.691972	1.89747	0.983333	0.976667
C135	Huamian5	0.730408	0.412429	0.783784	0.487267	0.681545	0.875221	0.888482	1.99467	0.649524	0.634598
C136	Jinkemian9	0.804563	0.656891	1.0687	0.691916	0.879194	1.14691	0.808474	0.782952	0.423333	0.493333
C137	Jinxiumian1	0.853725	0.548673	1.11017	0.598007	0.989924	1.33639	0.968055	1.72461	0.506667	0.715556
C138	K638	0.690619	0.475564	0.586006	0.403745	0.921861	0.841929	0.692942	2.04489	0.853333	0.887971
C139	Liumian2	0.933665	0.44894	0.488449	0.318667	0.742575	1.77624	0.880374	6.05579	0.618718	0.704872
C140	Xinmumian5	0.824972	0.576602	0.962121	0.992919	0.409184	0.661507	0.281237	1.18431	0.667381	0.720805
C141	Yinshan8	0.702614	0.402204	1.10569	0.554196	0.70111	0.959466	0.821762	1.92215	0.988148	0.924368
C142	Yinxingmian4	0.912611	0.516129	1.22422	0.577826	0.591659	0.935299	0.566301	1.8766	0.523333	0.567407
C143	Zhengmian18	0.804444	0.326376	0.325479	0.231954	0.537962	0.602777	0.891185	3.00922	0.691852	0.697037
C144	Zhongmiansuo79	0.845085	0.481735	0.866242	0.47106	0.198023	1.09214	0.420055	1.49778	0.724058	0.78963
C145	Baimian5	0.946163	0.683646	0.938144	0.589461	0.689372	0.716997	0.900376	4.26939	0.916377	0.881282
C146	Lu668-4	0.696017	0.292717	0.699346	0.318205	0.657952	0.848089	0.088825	1.21475	0.703333	0.746667
C147	Jifeng111	0.805556	0.267692	0.583333	0.325123	0.228207	2.05456	0.241987	4.36157	0.814359	0.801026
C148	Lu458	0.954474	0.671756	1.076	0.605816	0.826293	0.683814	0.884569	2.77206	0.803333	0.876667
C149	Lukenmian33	0.827692	0.575309	0.885417	0.761883	0.512269	0.856761	0.663956	1.79434	0.855185	0.889524
C150	W-2	0.842282	0.190128	0.67284	0.246025	0.707205	1.39709	0.83915	1.47522	0.548788	0.582874
C151	W-3	0.769466	0.302083	0.302564	0.175285	0.651318	0.569682	0.514645	2.89099	0.33359	0.592821
C152	W-4	0.733539	0.213333	0.478102	0.223408	0.631356	0.778734	0.925825	1.3391	0.602821	0.688974
C153	W-5	0.824619	0.359375	0.742739	0.322693	0.337788	0.974308	0.441713	5.63477	0.4825	0.562299
C154	W-6	0.914671	0.376068	0.794872	0.427194	0.252683	1.46157	0.614763	1.38344	0.503333	0.641481
C155	W-7	0.732499	0.45098	0.757576	0.328916	0.9858	0.750282	0.565948	5.74704	0.237436	0.454872
C156	W-8	0.844482	0.505636	0.726316	0.415616	0.480225	0.901131	0.385444	1.5004	0.569167	0.589487
C157	Zhongsu410408	0.915858	0.527174	1.57447	0.682196	0.946897	0.523379	0.347764	1.68466	0.727471	0.793333
C158	Zhongzhimian8	0.861033	0.686224	1.62366	1.61912	0.724648	0.616007	0.388694	0.838224	0.783333	0.813333
C163	Emian13	0.871414	0.866667	0.859375	0.750619	0.679544	0.946657	0.368193	0.742251	0.964872	0.926667
C164	Ganmian8	0.890738	0.518962	1.30435	0.872801	0.497445	0.837165	0.237535	3.82937	0.813678	0.872644
C165	Su6036	0.880486	0.658951	1.74257	1.05495	0.553195	0.76108	0.459822	2.14537	0.723333	0.73
C166	Su6108	0.825662	0.454175	0.510386	0.440638	0.582756	0.811835	0.190796	1.92046	0.817011	0.889885
C167	SuBR6109	0.924581	0.554974	0.777778	0.469717	0.503318	1.00407	0.960866	1.60224	0.725556	0.746667
C168	Stoneville4	0.903608	0.606343	0.80226	0.461671	0.589473	0.703919	0.660298	16.5509	0.882644	0.907126
C169	Zhongmiansuo25	0.889236	0.834171	0.992958	0.955199	0.931142	0.57684	0.245941	1.37766	0.79	0.78
C170	Zhongmiansuo27	0.933118	0.529801	0.442424	1.4902	1.24082	0.361344	0.0797243	3.08331	0.64	0.71
C171	Zhongmiansuo45	0.862124	0.641593	1.38	0.832815	1.14153	0.47536	0.616298	2.45875	0.503333	0.496667
C172	DPL16	0.853725	0.819588	0.573964	0.470757	1.06343	0.591988	0.1259	2.06359	0.606667	0.71
C173	Xinluzao22	0.850227	0.766756	0.756614	0.483613	0.521273	1.11076	0.129725	2.4331	0.882644	0.893218
C174	Xinluzao26	0.770132	0.446411	0.835664	0.534663	0.639344	0.639547	0.694151	2.77469	0.967619	0.957619
C175	Xinluzhong35	0.75211	0.273333	0.726891	0.28427	0.696759	1.09461	0.875558	1.11444	0.84	0.8475
C176	Emian14	0.927786	0.862613	1.26126	1.10635	0.793549	1.11936	0.876843	3.585	0.843333	0.808148
C177	Xuzhou514	1.05986	0.509124	0.962406	0.663248	0.681007	0.547888	0.579886	12.2413	0.61381	0.613333
C178	Yanmian48	1.03479	0.542683	2.05556	0.730616	0.462847	1.29766	0.832759	4.02603	0.92046	0.98
C179	Sumian4	0.992449	0.497076	1.03488	0.604787	0.263001	0.510038	0.917985	1.4456	0.336667	0.782381
C180	Sumian7	1.12172	0.572025	1.08537	0.579798	0.446365	0.694128	0.650543	1.46539	0.68058	0.592821
C181	Chuanmian239	0.795466	0.609524	0.53913	0.763123	0.321126	1.25131	0.463522	0.451071	0.64619	0.772529
C182	Chuanmian45	0.736409	0.491266	0.503546	0.512165	0.77073	1.11612	0.283538	2.88816	0.774524	0.769195
C183	Sumian20	1.05639	1.07469	2.37209	1.60026	0.52269	0.649488	0.434156	1.1803	0.917126	0.944943
C184	ChuanR128	0.791599	0.779626	1.51342	1.05651	0.829798	0.555572	0.211031	1.15644	0.743333	0.853333
C185	Zhongmiansuo3	1.00404	0.700665	0.809917	0.753909	0.574418	0.193845	0.731816	6.56467	0.853333	0.846667
C186	Zhongzhimian86-4	0.9	0.713725	1.09524	0.630464	0.476692	0.655492	0.663786	4.77114	0.935238	0.921905
C187	Lumian2	0.944785	0.539604	0.513514	0.314246	0.579635	1.78862	0.550839	1.64266	0.84	0.896667
C188	Jimian11	0.939909	0.605505	0.931034	0.703475	1.05962	0.38058	0.741961	1.25243	0.385977	0.493333
C189	Jimian12	0.976571	0.652263	1.51546	1.32667	0.590543	0.63635	0.993687	1.50561	0.628333	0.746667
C190	Jinmian13	0.86697	0.38087	1.03509	0.499824	1.53971	1.28887	0.498467	2.21933	0.628333	0.893218
C191	Jimian27	0.954479	0.447471	0.442308	0.360579	0.811729	0.316103	0.359254	2.4723	0.580741	0.639524
C192	Yumian20	0.910145	0.751323	0.816327	0.707303	0.28227	0.654947	0.147919	7.46989	0.795	0.776667
C193	Zhongmiansuo35	1.11693	1.14907	1.64062	2.31285	0.72785	0.887743	0.860526	0.760271	0.349487	0.389524
C194	Lumianyan21	0.755187	0.667546	1.10417	0.695636	0.637328	0.525019	0.0509739	2.40738	0.726667	0.716667
C195	Han7860	0.889607	0.789834	1.76712	1.07273	0.55641	0.89199	0.619244	2.11685	0.706667	0.6425
C196	Zhongzhimian3	1.08772	0.354331	0.861027	0.599291	0.579396	1.96226	0.678939	2.17432	0.71037	0.848519
C197	Delinong5	0.643469	0.465278	0.581907	0.319177	1.4693	0.741714	0.761548	4.97866	0.851494	0.863333
C198	J02-508	0.868829	0.364611	0.718427	0.298544	0.358199	1.69519	0.401436	1.40512	0.747407	0.848519
C199	King	0.961338	0.964502	1.3262	0.860294	0.689018	0.472011	0.523552	6.26524	0.315833	0.371667
C200	Liaomian3	0.924752	0.440415	1.16154	0.411033	0.862023	0.986045	0.417675	0.690652	0.94	0.943333
C201	Emian12	0.789879	0.517082	0.531429	0.530315	0.819629	0.67644	0.910952	0.60731	0.892222	0.876667
C202	Sumian2	0.847352	0.446429	0.463415	0.388779	0.823927	0.33354	0.859787	0.960982	0.623333	0.647179
C203	Wanmian73-10	0.815545	0.485294	0.317003	0.466771	0.531991	0.766216	0.496602	1.01073	0.654815	0.641481
C204	Xiangmian11	0.76783	0.374906	0.572727	0.659276	0.456488	0.983032	0.181683	0.84837	0.586667	0.576667
C205	Ekangmian2	1.06517	0.869436	0.741214	0.680608	0.908063	0.908575	0.808756	1.41148	0.636296	0.717471
C206	Sumian9	0.845426	0.704142	1.06369	1.18525	0.522592	0.534604	0.468443	4.92641	0.753333	0.875686
C207	Emian21	0.765625	0.372881	0.465909	0.659341	0.781172	0.81123	0.770631	0.681016	0.858519	0.927701
C208	Sumian11	1.02206	0.546017	0.491667	0.441366	0.503828	0.418679	0.425481	1.52101	0.776061	0.913333
C209	Yan1113	0.822192	0.556405	1.43464	0.819798	0.771486	0.924043	0.579792	1.25425	0.89	0.896667
C21	Liaomian1	0.810127	0.463054	0.925466	0.195164	0.823916	0.93664	0.478768	0.691322	0.197143	0.227436
C210	Shiduan5	1.00235	0.922252	1.72222	1.34303	0.76552	0.556939	0.571511	3.35962	0.623333	0.727436
C211	Keyi2	0.984946	1.00556	1.11429	0.663043	0.77898	0.310306	0.268778	0.815129	0.423333	0.441111
C212	Zhongmiansuo5	1.02969	0.87381	2	1.28343	0.521496	1.00165	0.574136	4.36999	0.461212	0.515897
C213	Xuzhou142	0.969399	0.556044	0.891892	0.478022	0.78085	0.245939	0.755053	2.14863	0.383333	0.535128
C214	Shanmian5	1.14754	0.644578	1.21127	0.635762	0.712564	0.583642	0.130941	1.61421	0.679744	0.867037
C215	Shan1155	0.96875	0.571429	0.455253	0.45979	0.849876	0.430811	0.308944	2.14662	0.97	0.976667
C216	Lumian11	0.975585	0.701681	1.0728	0.685859	0.719465	0.713769	0.802983	1.68721	0.753333	0.856667
C217	Zhongmiansuo24	0.770625	0.578431	1.33557	0.917266	0.723851	0.502852	0.337762	1.09582	0.463188	0.535128
C218	Jinmian28	1.02854	0.470942	0.631579	0.37757	0.47846	0.465896	0.193273	1.23774	0.707037	0.776667
C219	Jinmian36	0.997636	0.528053	1.29412	1.35392	0.625364	0.456285	0.383927	2.2596	0.49	0.746667
C22	Liaomian4	0.989284	0.584906	0.859813	0.796135	0.605181	0.803724	0.899383	3.43361	0.67	0.621667
C220	Guoxinmian11	0.89033	0.521008	0.631179	0.363362	0.734669	1.25009	0.372724	4.46028	0.468205	0.477436
C222	Stoneville2B	0.934579	0.638498	0.573099	0.521945	0.605847	0.742736	0.52057	3.99638	0.723333	0.813333
C223	NC20B	0.748137	0.334776	0.75	0.416111	0.608505	1.01041	0.421078	0.789488	0.631667	0.738046
C224	Jinyu5	0.694678	0.330233	1.05988	0.322768	0.354586	1.13014	0.180056	0.633728	1.00333	0.996667
C225	Wanmian3	0.84953	0.458262	0.878981	0.514405	1.05669	0.615249	0.707562	4.91708	0.378333	0.428485
C226	Ejing92	0.991081	0.872063	1.6044	1.76062	0.918549	0.61466	0.41297	1.29344	0.791795	0.713333
C227	Esha28	1.01585	0.446224	0.712644	0.760753	0.729866	0.428908	0.61628	3.19562	0.606667	0.716667
C228	Emian17	1.09532	0.622642	1	0.787208	0.423367	0.892086	0.833919	0.761167	0.520575	0.631264
C229	Ekangmian3	0.814922	0.498708	0.347985	0.424324	0.774243	1.01559	0.183991	1.59407	0.743333	0.774444
C23	Heishanmian1	0.624855	0.21174	0.574297	0.293128	0.651388	0.990418	0.47338	0.868311	0.903333	0.896667
C230	Yumian5	1.02013	0.733189	0.659686	0.631928	0.921084	0.67438	0.63951	1.67246	0.886667	0.996667
C231	Yumian8	0.930123	0.996377	1.10048	0.941043	0.78897	0.733389	0.206218	1.23393	0.767536	0.871667
C232	Yumian9	0.930131	1.02059	0.903614	1.06082	0.921874	0.89975	0.419607	1.80446	0.503333	0.57954
C234	Shannongfengkangmian6	0.887676	0.609774	1.0871	0.614273	0.56546	1.23926	0.913953	2.82375	0.766491	0.746667
C235	Handan109	0.816804	0.679272	1.72034	1.10473	0.887389	0.385256	0.750907	4.62689	0.873704	0.889524
C236	Lumianyan18	0.76264	0.610136	0.822086	0.546984	0.655713	0.592474	0.860724	0.926157	0.815833	0.842821
C238	Yinshan6	0.61326	0.279853	0.390476	0.275568	0.718667	0.975591	0.356946	0.70592	0.367778	0.543333
C239	W-1	0.746544	0.119116	0.616667	0.26192	0.0456074	1.51166	0.875	1.75071	0.370303	0.493333
C24	Liaomian16	0.852941	0.397624	0.721831	0.3528	0.227115	0.95796	0.486633	0.687843	0.564359	0.567407
C240	ZhongArc-308	0.88724	0.603175	0.811321	0.563104	0.722261	0.924901	0.796555	1.43361	0.650392	0.640392
C241	Zhongzi4480	0.748512	0.316562	0.337678	0.190818	0.709213	0.906991	0.682083	1.27989	0.685238	0.675238
C242	DPL15	0.961722	0.538226	1.60317	0.957164	0.71237	0.51523	0.482705	1.91204	0.936667	0.943333
C243	MSCO-12	0.885128	0.70922	0.353081	0.277673	1.00641	0.506212	0.680064	1.14038	0.773333	0.793333
C244	Xinluzhong8	0.811733	0.486572	0.77453	0.466104	0.534138	1.03019	0.354721	1.38174	0.917126	0.907126
C245	Xinluzao12	0.751472	0.491289	0.526132	0.714543	0.957892	1.02324	0.647568	0.813437	0.886667	0.943333
C246	Xinluzao30	0.656877	0.36612	0.709402	0.62167	0.514789	0.783423	0.221176	1.49396	0.34	0.644815
C247	Xinluhzhong26	0.852893	0.328244	0.662577	0.289181	0.63518	1.1976	0.182147	3.22609	0.399524	0.407126
C248	Simian1	0.961122	0.765625	0.692308	0.665293	0.562584	0.541827	0.23682	1.30334	0.970952	0.957619
C249	Siyang331	0.801762	0.701987	0.829787	0.727217	0.883631	0.859052	0.0553062	0.956516	1.00667	0.946667
C25	Xinluzao1	0.769056	0.553047	0.548837	0.811439	0.507566	0.313361	0.67431	0.941707	0.699762	0.764524
C250	Simian2	0.916918	0.52804	0.575758	0.474234	0.724205	0.485867	0.397765	7.29303	0.92641	0.937778
C251	Xiangmian12	0.712727	0.410753	0.54918	0.353012	0.592533	0.869718	0.542514	0.440423	0.503333	0.41
C252	Chuanmian56	0.975269	0.658228	0.522059	0.449645	0.657303	0.335943	0.288514	3.47571	0.571884	0.589259
C253	Hua101	0.835836	0.820972	0.688679	0.585799	0.680125	0.461334	0.112505	15.4134	0.592874	0.63
C254	Emian18	0.877525	0.807692	1.25263	1.10511	0.714508	1.0579	0.677493	0.477525	0.923333	0.93
C255	Sumian5	0.908243	0.732143	0.964602	0.693969	0.759717	0.777734	0.458609	2.82919	0.203333	0.809167
C256	Xiangmian16	0.81997	0.487225	0.540741	0.39645	0.725602	0.921706	0.401751	10.4758	0.457879	0.438974
C257	Sumian8	0.927992	0.610309	1.07772	0.874091	0.435724	0.51258	0.587999	0.651783	0.89	0.943333
C258	Sumian12	0.914956	0.607223	0.359116	0.479205	0.576457	0.778033	0.545356	1.0942	0.410741	0.872644
C259	Zhemian11	0.783139	0.645161	0.430769	0.69078	0.524265	1.24912	0.380956	0.626209	0.545128	0.552222
C260	Sumian22	0.799124	0.537634	0.573964	0.5547	0.567284	0.595669	0.282533	2.20034	0.891282	0.88619
C261	Zhongmiansuo9	1.04598	0.778523	0.925676	1.06366	1.15872	0.955707	0.914631	3.85293	0.610476	0.703563
C262	86-1	0.85446	0.618762	0.405204	0.418769	1.02624	1.05144	0.26005	2.904	0.795	0.774444
C263	Shanmian6	1.02443	0.735772	1.27778	0.830894	0.681763	0.463292	0.517367	2.66797	0.786667	0.863704
C264	Lumian1	0.949786	0.527778	0.734043	0.663926	0.65547	0.401848	0.458678	11.7278	0.77119	0.734713
C265	Zhongmiansuo12xuanxi	0.75	0.436047	0.849315	1.14423	0.689389	0.758441	0.229399	2.77685	0.773333	0.81
C266	Lumian6	0.899687	0.850949	0.615385	0.547945	0.798202	0.566466	0.858905	1.3256	0.746667	0.713333
C267	Jimian15	0.769151	0.689788	1.2028	0.906714	0.7968	0.407894	0.571235	1.38389	0.523333	0.663333
C268	Zhongmiansuo12	0.764405	0.3	0.3412	0.769545	0.307906	0.287783	0.485691	12.6352	0.792381	0.875977
C269	Lumian10	0.879476	0.469697	0.63245	0.605019	0.772173	0.785479	0.18905	0.665629	0.6075	0.765897
C27	Dongting1	0.937785	0.990366	2.01266	1.4641	0.694054	0.512051	0.576065	0.489693	0.99	0.98
C270	Lumian9	0.767164	0.381044	1.69048	1.105	0.684487	1.00464	0.413335	0.675499	0.525185	0.565632
C271	Zhongmiansuo16	1.0068	0.706263	0.992188	1.21896	0.554638	0.880204	0.440777	21.713	0.813678	0.841494
C272	Jinmian12	0.951662	0.590414	1.0719	0.66204	0.460404	0.369353	0.408896	2.68425	0.727471	0.738046
C273	Yumian15	0.889984	0.721485	2.11538	1.52704	0.704168	0.562937	0.9434	4.92326	0.953333	0.946667
C274	Yumian17	0.84642	1.01238	1.78571	1.28649	0.800467	0.814134	0.296443	1.46007	0.956667	0.946667
C275	Shiyuan321	0.916803	0.513627	0.569231	0.635256	0.726565	1.5054	0.614764	11.5084	0.753333	0.78
C276	Handan333	0.915271	0.582667	0.810345	0.56701	0.430192	0.982485	0.486475	0.40791	0.781111	0.774444
C277	sGK321	0.767874	0.485422	0.441489	0.410692	0.760108	0.254045	0.313093	7.1967	0.568551	0.58
C278	Yu668	0.9043	0.603015	1.46667	1.44886	0.911509	0.772993	0.902086	9.68347	0.77	0.83
C279	Zhongmiansuo44	1.04466	1.02809	1.89873	1.44033	0.698139	0.852134	0.478707	6.75825	0.765926	0.764524
C28	Emian4	0.805556	0.778393	0.841463	0.935961	0.81666	1.02989	0.16764	2.03234	0.779394	0.811515
C280	Han5158	0.787336	0.407643	0.84127	0.624084	0.415356	0.977169	0.647629	2.30184	0.244713	0.286437
C281	Lumianyan16	1.01306	0.477318	2.22816	0.993013	0.560432	0.607392	0.350258	1.89579	0.599259	0.646667
C282	Yinshan7	0.827839	0.573864	0.78125	0.542415	0.727544	0.764557	0.535415	0.994982	0.349487	0.342821
C283	Shannongmian8	0.711697	0.543925	0.752577	0.441151	1.19508	1.46871	0.949791	1.05443	0.627356	0.793333
C284	Handan173	0.845785	0.803213	1.51485	0.78582	0.714205	0.61585	0.579401	0.641978	0.681905	0.689762
C286	Yishuhong	0.760163	0.333333	0.40249	0.488021	0.575422	0.855432	0.562103	0.562065	0.633768	0.755926
C287	Ejing1	0.916667	0.711864	0.47619	0.408793	1.01274	0.297366	0.263225	4.91574	0.558889	0.621667
C288	Simian3	0.951923	0.688742	0.656977	0.54205	0.697443	0.657813	0.460242	9.15906	0.206667	0.443333
C289	ZhongR773-72	0.795164	0.532957	1.03888	0.573463	0.406156	1.36932	0.401587	0.83847	0.741961	0.728627
C29	Emian7	0.770955	0.463542	0.484615	0.468648	0.604124	0.975129	0.45663	1.59958	0.399167	0.685641
C290	G. hirsutum acc. TM-1	0.921136	0.822542	0.989011	0.529142	0.882895	0.894216	0.437994	0.480066	0.69	0.73
C292	52-128	0.85941	0.21875	0.649038	0.335081	0.680741	0.615733	0.728291	8.02907	0.209216	0.246667
C293	Sumian3	0.902534	0.799353	1.04098	0.565798	0.695838	0.728997	0.851136	2.49335	0.973333	0.976667
C294	Jimian8	1.00692	0.504599	0.760331	0.58694	0.55697	0.503261	0.522343	2.32838	0.686667	0.765897
C295	Jinmian19	0.797671	0.389121	1.06071	0.291409	0.465298	0.903925	0.667281	1.5405	0.417126	0.841494
C296	Yumian112	0.83388	0.45	0.846395	0.536976	0.926814	0.349541	0.235375	4.31592	0.673333	0.786437
C298	Jinmian6	0.73627	0.324094	0.907143	0.217828	0.572277	0.943945	0.191057	0.673521	0.87	0.86
C299	Liaomian14	0.845361	0.556202	1.43269	0.70283	0.636944	1.02638	0.514946	0.738907	0.97	0.976667
C30	Xiangmian13	0.844884	0.391645	0.580153	0.535305	0.741093	0.822215	0.284119	1.0805	0.903333	0.943333
C300	Liaomian17	0.825137	0.284032	0.836066	0.172131	0.530152	0.884316	0.404654	0.568454	0.7775	0.955
C301	Liaomian19	0.770576	0.466077	0.677273	0.367398	0.96558	0.906995	0.482112	0.769515	0.914048	0.946667
C302	Junmian1	0.707602	0.27451	0.473684	0.265377	0.495132	0.98629	0.319083	2.25296	0.19381	0.281795
C303	Xinluzao3	0.919932	0.824373	0.852459	1.13809	0.153782	1.2549	0.132733	2.59866	0.826667	0.896667
C304	Xinluzhong2	0.708049	0.666667	1.00528	0.603274	0.469816	0.759043	0.754213	1.00955	0.468851	0.527816
C305	Xinluzao5	0.958099	0.279352	0.264798	0.537724	0.380407	1.55999	0.534319	0.886053	0.956667	0.943333
C306	Xinluzao7	1.00164	0.384693	0.423197	1.04598	0.991918	0.945777	0.84887	0.678677	0.595952	0.926667
C307	Xinluzao13	0.928783	0.770925	0.677582	0.460421	0.756288	0.533955	0.621645	0.955371	0.881667	0.813333
C308	Xinluzao32	0.560778	0.59375	0.701493	0.46811	0.503257	0.714279	0.402208	4.78861	1.00333	0.946667
C309	Xinluzhong44	0.940631	0.402222	1.11236	0.621667	0.58612	1.95872	0.627814	1.64913	0.953333	0.96
C31	Emian20	0.854806	0.513317	1.06522	0.868606	0.676953	0.828943	0.454655	2.03325	0.686667	0.796667
C310	Emian6	0.881905	0.736702	0.734043	0.574729	0.698338	0.989658	0.379132	0.817637	0.564359	0.604444
C311	Xiang4108	0.81308	0.395722	0.289941	0.448181	0.894432	0.941902	0.60768	0.754472	0.6075	0.552222
C312	Eguangmian	0.957918	0.778082	0.883459	1.03782	0.684337	0.657195	0.433365	0.804079	0.873704	0.838161
C313	Yanmian1	0.868339	0.665966	0.307692	0.296041	0.934507	0.536517	0.178692	2.94167	0.923333	0.943333
C315	Xuzhou58	1.08002	0.672	0.594595	0.512676	0.708694	0.381858	0.993783	2.08143	0.914048	0.924368
C316	Zhongmiansuo19	0.975556	0.833333	1.81481	0.856967	0.851143	0.775565	0.496668	2.76522	1.00333	0.996667
C317	Jinmian21	1.07094	0.34004	0.920635	0.55814	0.717057	0.489409	0.363391	1.9146	0.723333	0.88
C318	Jinmian25	0.994076	0.548454	0.727891	0.709957	0.550634	0.831478	0.739395	1.18619	0.649524	0.710952
C319	Yumian18	0.946483	0.55335	1.33333	0.971366	0.926534	0.664301	0.335359	2.86611	0.592874	0.70023
C32	Chuanmian30	1.0228	0.464286	0.914634	1.02593	0.705833	0.973371	0.213237	0.929085	0.448974	0.582619
C320	Zhongmiansuo30	0.889236	0.8	0.626374	0.546032	1.18119	0.413352	0.173409	2.23418	0.57	0.646667
C321	Yumian19	0.82687	0.666667	1.24088	0.782609	0.925798	0.560709	0.222322	6.61688	0.79963	0.818095
C322	Yuzao73	0.939733	0.789583	1.63934	1.03983	0.779654	1.0348	0.73284	4.12648	0.973333	0.963333
C323	Zhongmiansuo41	1.02201	0.566586	0.578125	0.350771	0.726934	0.701212	0.839998	5.36105	0.763333	0.863704
C324	Zhongmiansuo49	0.977562	0.899471	0.952381	0.896426	0.700533	0.456245	0.275088	8.3403	0.466667	0.441111
C325	Baimian2	0.775449	0.681373	0.918149	0.519905	0.314295	0.780157	0.863269	2.2188	0.638246	0.707193
C326	Zhongmiansuo43	0.935214	0.835165	1.41985	1.11188	0.75474	0.994368	0.368137	7.71059	0.789048	0.803678
C327	Zhongmiansuo50	0.928859	0.693333	0.655022	0.54721	0.921613	0.559355	0.13947	5.22493	0.953333	0.943333
C329	Kekangmian2	0.820021	0.51752	1.1157	0.54085	0.458927	0.719522	0.2867	1.74904	0.42	0.41641
C33	Ekangmian8	0.804538	0.53303	0.60166	0.620879	0.279725	0.779153	0.318225	1.7284	0.37	0.613333
C330	ZhongR014121	0.827446	0.75	0.71746	0.469357	0.728058	0.494859	0.572536	1.32771	0.614444	0.604444
C34	Ekangmian10	0.823826	0.278736	0.420118	0.451079	0.719597	1.51045	0.214408	1.74071	0.347576	0.4725
C35	Ekangmian9	1.05348	0.679452	0.70339	0.649383	0.564366	0.897332	0.941913	1.99896	0.503333	0.554359
C36	Sumian15	0.714286	0.345455	1.63226	0.909091	0.542709	0.717528	0.641249	1.13833	0.695641	0.693095
C37	Wanmian17	0.909586	0.492537	0.540541	0.52584	0.758622	0.758697	0.533842	2.21026	0.695641	0.779048
C38	Huakangmian1	0.860927	0.466165	0.745833	1.00144	0.550825	1.01098	0.183344	0.864271	0.84	0.91
C39	Yumian1-1	0.635344	0.403226	0.61326	0.397153	0.682788	0.791408	0.486537	2.06211	0.347576	0.338161
C40	Emian23	1.08943	0.726852	0.517442	0.377551	0.659908	0.930729	0.757076	0.735662	0.926667	0.814762
C41	I4005	0.656695	0.467836	0.628627	0.396872	0.982143	0.883609	0.652625	2.59085	0.599487	0.839487
C42	Jing55168	0.852679	0.460751	0.718121	0.590638	0.538354	2.2726	0.611693	5.0838	0.67	0.66
C43	Yan1119	0.670893	0.269972	0.55335	0.232171	0.445861	1.07678	0.915922	0.801002	0.702319	0.663333
C46	Henan69	0.911585	0.822751	1.71717	1.32214	0.642298	0.642859	0.296402	6.60039	0.623333	0.763333
C47	Jihan3	0.943366	0.701662	1.2844	1.18772	0.546182	0.38957	0.297843	7.01714	0.817011	0.858736
C48	Yumian1	0.872117	0.843373	1.23596	1.28812	0.651717	0.784945	0.633325	1.43445	0.885977	0.91046
C49	Jimian7	0.880802	0.564286	0.445498	0.381117	0.788065	0.510564	0.519299	3.23786	0.718205	0.762564
C50	Zhongmiansuo17	0.90344	0.636542	0.818182	0.779364	0.602203	0.842986	0.549455	7.84563	0.685238	0.832619
C51	Yumian11	0.958333	0.927258	0.446429	0.723307	0.65303	0.621534	0.318669	2.60819	0.765238	0.811515
C52	Zhongmiansuo23	0.929797	0.850962	1.89873	1.10944	0.591661	0.596671	0.845965	1.84546	0.873704	0.88619
C53	Foster6	1.04571	0.546535	2.25926	0.957336	0.434743	1.23485	0.999045	0.966631	0.67	0.848519
C54	DP99B	0.868456	0.698876	0.579167	0.213915	1.3552	0.939077	0.433428	0.312165	0.89	0.98
C56	Guannong1	0.734714	0.403548	0.759104	0.384275	0.555539	0.927667	0.614877	1.62548	0.899524	0.863333
C57	Chaoyangmian1	0.74339	0.175945	0.646667	0.287212	0.748988	0.879033	0.136184	0.613074	0.834253	0.962184
C58	jinmian1	0.723529	0.384977	0.556911	0.255781	0.532693	0.998063	0.501034	1.09881	0.692989	0.693333
C59	Liaomian6	0.758048	0.534211	0.158416	0.470634	0.571814	0.833113	0.389806	0.874399	0.71037	0.734713
C60	Liaomian9	0.690852	0.37594	0.406593	0.267382	0.506617	1.12499	0.349987	0.670249	0.824762	0.858736
C61	Liaomian13	0.763052	0.389127	1.15029	0.417007	0.51435	1.43808	0.373421	0.82424	0.2325	0.273333
C62	Xinluzao8	0.598131	0.436047	0.644578	0.797458	0.473147	1.33499	0.482925	1.01256	0.503333	0.535128
C63	Xinluzao9	0.820966	0.53886	0.463035	0.690232	0.366354	0.892751	0.499304	0.811761	0.886667	0.93
C64	Xinluzhong21	0.850427	0.514403	1.28374	0.598092	0.554334	1.02454	0.786132	0.646541	0.923333	0.926667
C65	Xinluzao20	0.870899	0.731377	0.845745	0.691661	0.602878	0.713731	0.781053	1.84876	0.923333	0.913333
C66	Xinluzao28	0.709741	0.446623	0.798077	0.546099	0.464694	0.817037	0.390858	1.13988	0.798333	0.76
C67	Xinluzhong33	0.918686	0.513605	1.03704	0.552542	0.739903	1.05356	0.395059	6.13236	0.408095	0.405758
C68	Nantong5	1.05424	0.736842	1.20611	0.974838	0.499261	0.745324	0.862056	1.44406	0.303333	0.405758
C69	Emian9	1.00139	0.751397	1.12963	0.975904	0.648027	0.77229	0.30471	0.44836	0.553333	0.73
C70	Humian204	0.816807	0.559809	0.343137	0.290796	0.797679	0.41865	0.331589	1.12398	0.632963	0.755287
C71	Xiangmian10	0.913354	0.503006	0.613793	0.436751	0.69602	0.352975	0.563507	0.743992	0.917126	0.91046
C72	Shumian1	0.83432	0.543689	0.367171	0.490337	0.170756	1.02706	0.044058	0.759187	0.783333	0.793333
C73	Su7036	0.796012	0.293413	0.422379	0.207702	0.320135	1.83575	0.719913	2.2514	0.67	0.66
C74	Yan1074	0.69375	0.305206	0.27911	0.173843	0.870487	0.587413	0.976473	1.48184	0.603333	0.593333
C75	Yan1076	0.6851	0.346535	0.792244	0.41676	0.513324	0.565337	0.546567	1.44867	0.624023	0.617356
C76	Xuzhou209	1.09228	0.643091	1.32867	0.687568	0.362611	0.368571	0.305342	2.93038	0.417126	0.565632
C77	Shan401	0.913508	0.641237	0.988235	0.71653	0.972782	0.501399	0.225676	2.67541	0.956667	0.946667
C78	Jimian10	0.942669	0.466667	0.647773	0.446828	0.920274	0.512532	0.613218	3.62273	0.657179	0.685641
C79	Jimian20	0.978477	0.621236	1.72778	0.773682	0.687138	0.470518	0.274584	1.21287	0.907179	0.904074
C80	Jiaxing1	0.603965	0.254327	0.450602	0.275362	0.439305	1.22309	0.25192	0.858396	0.484103	0.493333
C81	Jinmian29	0.849088	0.625	1.19737	0.875	0.595778	0.708602	0.766966	1.01635	0.459855	0.705
C82	Han685	0.866667	0.167102	0.612676	0.390508	0.475548	0.784549	0.467863	2.53066	0.62098	0.787451
C83	Ji122	0.840488	0.424051	1.5	1.0287	0.734432	1.46814	0.207138	1.08734	0.61193	0.697879
C84	Zhongmiansuo40	0.847791	0.787449	1.30198	0.99218	1.2118	0.310229	0.359771	3.1127	1.00333	0.996667
C85	Lumianyan17	0.723664	0.313651	1.35538	0.321495	0.18538	0.91599	0.347693	1.22142	0.84	0.885556
C86	Hanmian103	0.853859	0.554961	0.728571	0.591837	0.128662	1.1257	0.661652	2.58933	0.392222	0.458205
C87	Ji151	0.884103	0.456193	0.916084	0.578491	1.45228	1.59767	0.847901	4.99811	0.79977	0.858736
C88	Ji1516	0.862486	0.510029	0.580071	0.445976	0.543561	1.05899	0.336859	6.18667	0.658506	0.682989
C89	Jimian616	0.861942	0.501205	0.481651	0.372727	0.269914	0.58427	0.362393	3.27946	0.578095	0.67058
C90	Guoxinmian3	0.77993	0.39165	0.825949	0.479789	0.619266	1.20065	0.40706	1.68321	0.823333	0.826667
C91	Lumianyan22	0.909524	0.531178	1.12414	0.693556	0.810848	0.916804	0.0755977	1.97967	0.798333	0.820256
C92	Baimian1	0.854862	0.252101	0.613043	0.257612	0.303262	0.776051	0.737858	0.896821	0.764203	0.81942
C93	Han4849	0.886578	0.68277	1.12428	0.831095	0.94183	0.498007	0.699535	2.04557	0.225417	0.233509
C94	Jinmian38	0.795518	0.37155	0.470716	0.450739	0.315388	0.75692	0.367751	0.759254	0.824848	0.83
C95	Xinkang4	0.836641	0.339888	0.65251	0.440838	0.688167	0.680668	0.617558	1.8352	0.6075	0.688974
C96	GK99-1xuanxi	0.807484	0.458268	1.20109	0.534211	0.717342	0.296805	0.686904	15.7357	0.79963	0.826667
C97	Handan885	0.800979	0.556474	1.07051	0.780105	0.0796415	2.73592	0.61669	1.61685	0.643333	0.708205
C98	Hanmian802	0.846906	0.464561	0.594937	0.50928	0.451005	0.872136	0.694094	7.41029	0.673333	0.715556
C99	Jifeng106	0.896272	0.517665	0.477987	0.3658	0.934453	0.25639	0.898555	7.0166	0.706667	0.776667
* Abbrevation for 10 traits related to salt tolerance is relative chlorophyll content (RCC), relative plant height (RPH), relative root dry matter (RRDM), relative shoot dry matter (RSDM), relative SOD activity (RSOD), relative POD activity (RPOD), relative CAT activity (RCAT) and relative MDA content (RMDA), relative germination rate (RGR), relative germination percentage (RGP), respectively.
