# Supplementary material for: High-density 80 K SNP array is a powerful tool for genotyping G. hirsutum accessions and genome analysis
Source: BMC Genomics. 2017 Aug 23;18:654. doi: 10.1186/s12864-017-4062-2 (PMC5569476; doi:10.1186/s12864-017-4062-2)
Supplement: Supplementary file 4 — Gene information of SNPs associated with salt-tolerance related traits within 1 Mb regions. (XLSX 31 kb) [file 12864_2017_4062_MOESM4_ESM.xlsx]

## Sheet: Sheet1
Table S3. Gene information of SNPs associated with salt-tolerance related traits within 1Mb regions.
CHR	Start (bp)	End (bp)	Gene_ID	Homolog in Arabidopsis	Description	Gene symbol
A02	80770103	80772880	Gh_A02G1466	AT4G37530	Peroxidase superfamily protein
A02	80766801	80768252	Gh_A02G1465	AT4G33890
A02	80741824	80742909	Gh_A02G1464	AT4G33890
A02	80725709	80738929	Gh_A02G1463	AT2G23070	Protein kinase superfamily protein
A02	80694462	80695896	Gh_A02G1462	AT2G23060	Acyl-CoA N-acyltransferases (NAT) superfamily protein
A02	80673606	80676133	Gh_A02G1461	AT2G14820	Phototropic-responsive NPH3 family protein	NPY2
A02	80649947	80652235	Gh_A02G1460
A02	80643480	80645826	Gh_A02G1459	AT5G67480	BTB and TAZ domain protein 4	BT4, ATBT4
A02	80627569	80630351	Gh_A02G1458	AT4G37630	cyclin d5;1	CYCD5;1
A02	80607525	80611642	Gh_A02G1457	AT4G37640	calcium ATPase 2	ACA2
A02	80600358	80600798	Gh_A02G1456	AT3G49910	Translation protein SH3-like family protein
A02	80586427	80589500	Gh_A02G1455	AT2G14750	APS kinase	APK, AKN1, ATAKN1, APK1
A02	80580185	80581901	Gh_A02G1454	AT4G15540	EamA-like transporter family
A02	80565269	80566846	Gh_A02G1453	AT4G37650	GRAS family transcription factor	SHR, SGR7
A02	80557491	80559652	Gh_A02G1452	AT3G49880	glycosyl hydrolase family protein 43
A02	80553662	80553814	Gh_A02G1451
A02	80548420	80550427	Gh_A02G1450	AT3G49870	ADP-ribosylation factor-like A1C	ATARLA1C, ARLA1C
A02	80534803	80546883	Gh_A02G1449	AT4G37670	N-acetyl-l-glutamate synthase 2	NAGS2
A02	80527180	80530184	Gh_A02G1448	AT1G07360	CCCH-type zinc fingerfamily protein with RNA-binding domain
A02	80521674	80523863	Gh_A02G1447	AT5G67620
A02	80444419	80447458	Gh_A02G1446	AT4G37680	heptahelical protein 4	HHP4
A02	80415946	80416401	Gh_A02G1445	AT4G37700
A02	80351216	80354338	Gh_A02G1444	AT5G65910	BSD domain-containing protein
A02	80346872	80351043	Gh_A02G1443	AT5G65890	ACT domain repeat 1	ACR1
A02	80322837	80323176	Gh_A02G1442	AT2G22942	growth factors
A02	80291575	80293973	Gh_A02G1441	AT4G24026
A02	80269516	80270079	Gh_A02G1440	AT3G49760	basic leucine-zipper 5	AtbZIP5, bZIP5
A02	80262353	80262814	Gh_A02G1439
A02	80257374	80259722	Gh_A02G1438	AT2G22840	growth-regulating factor 1	AtGRF1, GRF1
A02	80136784	80137593	Gh_A02G1437	AT5G44700	Leucine-rich repeat transmembrane protein kinase	EDA23, GSO2
A02	80116295	80119206	Gh_A02G1436	AT4G37760	squalene epoxidase 3	SQE3
A02	80112916	80114826	Gh_A02G1435	AT4G31850	proton gradient regulation 3	PGR3
A02	80110018	80112244	Gh_A02G1434	AT2G14520	CBS domain-containing protein with a domain of unknown function (DUF21)
A02	80103827	80105852	Gh_A02G1433	AT3G49720
A02	80099970	80102352	Gh_A02G1432	AT3G49720
A02	80092255	80094570	Gh_A02G1431	AT4G37770	1-amino-cyclopropane-1-carboxylate synthase 8	ACS8
A02	80082769	80087901	Gh_A02G1430	AT5G65770	little nuclei4	LINC4
A02	80076912	80080508	Gh_A02G1429	AT5G65760	Serine carboxypeptidase S28 family protein
A02	80067276	80068185	Gh_A02G1428	AT4G37790	Homeobox-leucine zipper protein family	HAT22
A02	80047345	80050764	Gh_A02G1427	AT5G65740	zinc ion binding
A02	80044015	80045125	Gh_A02G1426	AT5G65730	xyloglucan endotransglucosylase/hydrolase 6	XTH6
A02	80022543	80023295	Gh_A02G1425	AT4G31850	proton gradient regulation 3	PGR3
A02	80020098	80022539	Gh_A02G1424	AT3G53700	Pentatricopeptide repeat (PPR) superfamily protein	MEE40
A02	79994278	79994858	Gh_A02G1423
A02	79979362	79981794	Gh_A02G1422	AT2G22795
A02	79970532	79972692	Gh_A02G1421	AT4G37830	cytochrome c oxidase-related
A02	79964473	79965561	Gh_A02G1420	AT2G22790
A02	79926988	79930136	Gh_A02G1419	AT5G07280	Leucine-rich repeat transmembrane protein kinase	EMS1, EXS
A02	79906521	79909050	Gh_A02G1418	AT2G22780	peroxisomal NAD-malate dehydrogenase 1	PMDH1
A02	79892341	79896411	Gh_A02G1417	AT3G49670	Leucine-rich receptor-like protein kinase family protein	BAM2
A02	79866573	79869921	Gh_A02G1416	AT5G65700	Leucine-rich receptor-like protein kinase family protein	BAM1
A02	79849328	79850543	Gh_A02G1415	AT4G37850	basic helix-loop-helix (bHLH) DNA-binding superfamily protein
A02	79815325	79817184	Gh_A02G1414	AT4G37850	basic helix-loop-helix (bHLH) DNA-binding superfamily protein
A02	79808101	79812596	Gh_A02G1413	AT2G22730	Major facilitator superfamily protein
A02	79796081	79804950	Gh_A02G1412	AT5G65685	UDP-Glycosyltransferase superfamily protein
A12	83980088	83981119	Gh_A12G2112	AT4G23750	cytokinin response factor 2	CRF2, TMO3
A12	84030518	84030820	Gh_A12G2113	AT3G61640	arabinogalactan protein 20	AGP20, AtAGP20
A12	84035768	84044594	Gh_A12G2114	AT4G11110	SPA1-related 2	SPA2
A12	84046996	84050439	Gh_A12G2115	AT4G01100	adenine nucleotide transporter 1	ADNT1
A12	84054086	84054394	Gh_A12G2116	AT3G61660
A12	84055196	84063151	Gh_A12G2117	AT5G41800	Transmembrane amino acid transporter family protein
A12	84064653	84065018	Gh_A12G2118	AT5G41810
A12	84069731	84072024	Gh_A12G2119	AT1G64350	Transducin/WD40 repeat-like superfamily protein	SEH1H
A12	84074796	84076178	Gh_A12G2120	AT4G27250	NAD(P)-binding Rossmann-fold superfamily protein
A12	84120682	84121965	Gh_A12G2121	AT4G23810	WRKY family transcription factor	WRKY53, ATWRKY53
A12	84135500	84136324	Gh_A12G2122
A12	84149628	84149864	Gh_A12G2123	AT3G25170	ralf-like 26	RALFL26
A12	84154474	84155005	Gh_A12G2124	AT2G19170	subtilisin-like serine protease 3	SLP3
A12	84158667	84158924	Gh_A12G2125
A12	84159683	84160396	Gh_A12G2126
A12	84161425	84163533	Gh_A12G2127	AT5G53160	regulatory components of ABA receptor 3	RCAR3, PYL8
A12	84164116	84168271	Gh_A12G2128	AT5G41880	DNA primases;DNA primases	POLA3, POLA4
A12	84169041	84169952	Gh_A12G2129	AT1G64380	Integrase-type DNA-binding superfamily protein
A12	84194837	84198480	Gh_A12G2130	AT1G64390	glycosyl hydrolase 9C2	AtGH9C2, GH9C2
A12	84199048	84207520	Gh_A12G2131	AT5G62050	homolog of yeast oxidase assembly 1 (OXA1)	OXA1, ATOXA1, OXA1AT
A12	84208972	84210426	Gh_A12G2132	AT5G53110	RING/U-box superfamily protein
A12	84213785	84217038	Gh_A12G2133	AT4G23860	PHD finger protein-related
A12	84223471	84223791	Gh_A12G2134
A12	84225874	84226431	Gh_A12G2135	AT4G23885
A12	84230891	84240586	Gh_A12G2136	AT4G11010	nucleoside diphosphate kinase 3	NDPK3
A12	84244384	84247791	Gh_A12G2137	AT1G64430	Pentatricopeptide repeat (PPR) superfamily protein
A12	84250106	84256713	Gh_A12G2138	AT5G42080	dynamin-like protein	ADL1, ADL1A, AG68, DRP1A, RSW9, DL1
A12	84257271	84258272	Gh_A12G2139
A12	84259756	84260703	Gh_A12G2140
A12	84265014	84265646	Gh_A12G2141	AT1G64450	Glycine-rich protein family
A12	84265997	84267719	Gh_A12G2142	AT2G24200	Cytosol aminopeptidase family protein
A12	84269602	84271467	Gh_A12G2143	AT2G46500	phosphoinositide 4-kinase gamma 4	ATPI4K GAMMA 4, UBDK GAMMA 4, PI4K GAMMA 4
A12	84285566	84286840	Gh_A12G2144	AT1G64480	calcineurin B-like protein 8	CBL8
A12	84294288	84296893	Gh_A12G2145	AT4G10925	Nuclear transport factor 2 (NTF2) family protein
A12	84297593	84300190	Gh_A12G2146	AT5G42070
A12	84302351	84303700	Gh_A12G2147	AT5G42050	DCD (Development and Cell Death) domain protein
A12	84312172	84316011	Gh_A12G2148	AT4G23990	cellulose synthase like G3	ATCSLG3, CSLG3
A12	84316155	84316686	Gh_A12G2149	AT4G23990	cellulose synthase like G3	ATCSLG3, CSLG3
A12	84319108	84319988	Gh_A12G2150	AT1G64510	Translation elongation factor EF1B/ribosomal protein S6 family protein
A12	84322158	84323644	Gh_A12G2151	AT5G24310	ABL interactor-like protein 3	ABIL3
A12	84324046	84326052	Gh_A12G2152	AT4G10850	Nodulin MtN3 family protein	SWEET7, AtSWEET7
A12	84360871	84364686	Gh_A12G2153	AT1G64600	methyltransferases;copper ion binding
A12	84369685	84372299	Gh_A12G2154	AT3G61850	Dof-type zinc finger DNA-binding family protein	DAG1
A12	84374536	84377188	Gh_A12G2155	AT5G42000	ORMDL family protein
A12	84378566	84379861	Gh_A12G2156	AT3G05675	BTB/POZ domain-containing protein
A12	84381932	84384034	Gh_A12G2157	AT5G63830	HIT-type Zinc finger family protein
A12	84384928	84387551	Gh_A12G2158	AT4G10790	UBX domain-containing protein
A12	84396273	84399203	Gh_A12G2159	AT5G41990	with no lysine (K) kinase 8	WNK8, ATWNK8
A12	84400759	84401280	Gh_A12G2160	AT4G27745	Yippee family putative zinc-binding protein
A12	84403451	84407997	Gh_A12G2161	AT4G10760	mRNAadenosine methylase	EMB1706, MTA
A12	84409555	84411903	Gh_A12G2162	AT5G41970	Metal-dependent protein hydrolase
A12	84413426	84420253	Gh_A12G2163	AT4G24090
A12	84420811	84422859	Gh_A12G2164	AT5G53540	P-loop containing nucleoside triphosphate hydrolases superfamily protein
A12	84423803	84430737	Gh_A12G2165	AT4G10730	Protein kinase superfamily protein
A12	84431859	84432611	Gh_A12G2166	AT4G24110
A12	84434096	84437620	Gh_A12G2167	AT5G41940	Ypt/Rab-GAP domain of gyp1p superfamily protein
A12	84454843	84457231	Gh_A12G2168	AT1G64660	methionine gamma-lyase	ATMGL, MGL
A12	84498531	84500364	Gh_A12G2169	AT2G46660	cytochrome P450, family 78, subfamily A, polypeptide 6	CYP78A6
A12	84522557	84524303	Gh_A12G2170	AT1G26665	Mediator complex, subunit Med10
A12	84524789	84525856	Gh_A12G2171	AT2G46680	homeobox 7	ATHB-7, ATHB7, HB-7
A12	84554992	84556419	Gh_A12G2172	AT1G32640	Basic helix-loop-helix (bHLH) DNA-binding family protein	ATMYC2, RD22BP1, JAI1, JIN1, MYC2, ZBF1
A12	84561319	84564255	Gh_A12G2173	AT4G24140	alpha/beta-Hydrolases superfamily protein
A12	84570250	84572558	Gh_A12G2174	AT5G41890	GDSL-like Lipase/Acylhydrolase superfamily protein
A12	84577987	84579297	Gh_A12G2175	AT5G42090	Lung seven transmembrane receptor family protein
A12	84582553	84583485	Gh_A12G2176	AT1G64690	branchless trichome	BLT
A12	84589570	84591240	Gh_A12G2177	AT4G24150	growth-regulating factor 8	AtGRF8, GRF8
A12	84592910	84594828	Gh_A12G2178	AT1G01110	IQ-domain 18	IQD18
A12	84614688	84616029	Gh_A12G2179	AT2G46770	NAC (No Apical Meristem) domain transcriptional regulator superfamily protein	NST1, EMB2301, ANAC043
A12	84617943	84627364	Gh_A12G2180	AT1G32810	RING/FYVE/PHD zinc finger superfamily protein
A12	84628732	84634429	Gh_A12G2181	AT4G10590	ubiquitin-specific protease 10	UBP10
A12	84635503	84636997	Gh_A12G2182	AT1G32860	Glycosyl hydrolase superfamily protein
A12	84642304	84645063	Gh_A12G2183	AT1G32900	UDP-Glycosyltransferase superfamily protein
A12	84648065	84649412	Gh_A12G2184	AT5G11440	CTC-interacting domain 5	CID5, IPD1
A12	84651698	84652272	Gh_A12G2185	AT4G28290
A12	84658454	84661195	Gh_A12G2186	AT1G32930	Galactosyltransferase family protein
A12	84669263	84672881	Gh_A12G2187	AT4G10540	Subtilase family protein
A12	84673185	84674576	Gh_A12G2188	AT5G54160	O-methyltransferase 1	ATOMT1, OMT1
A12	84676615	84676944	Gh_A12G2189
A12	84678727	84680074	Gh_A12G2190	AT1G33030	O-methyltransferase family protein
A12	84685760	84686550	Gh_A12G2191	AT1G61570	translocase of the inner mitochondrial membrane 13	TIM13
A12	84703305	84704537	Gh_A12G2192	AT2G46870	AP2/B3-like transcriptional factor family protein	NGA1
A12	84713489	84716701	Gh_A12G2193
A12	84719377	84720915	Gh_A12G2194	AT2G18196	Heavy metal transport/detoxification superfamily protein
A12	84723403	84727276	Gh_A12G2195	AT4G35580	NAC transcription factor-like 9	NTL9
A12	84729919	84732215	Gh_A12G2196	AT2G45530	RING/U-box superfamily protein
A12	83958095	83959785	Gh_A12G2111	AT3G05170	Phosphoglycerate mutase family protein
A12	83954304	83956457	Gh_A12G2110	AT1G63850	BTB/POZ domain-containing protein
A12	83949555	83951239	Gh_A12G2109	AT4G11150	vacuolar ATP synthase subunit E1	TUF, emb2448, TUFF, VHA-E1
A12	83941707	83943824	Gh_A12G2108	AT1G63830	PLAC8 family protein
A12	83933250	83934302	Gh_A12G2107	AT5G41380	CCT motif family protein
A12	83924569	83926569	Gh_A12G2106	AT4G35785	RNA-binding (RRM/RBD/RNP motifs) family protein
A12	83913274	83914612	Gh_A12G2105	AT1G19330
A12	83908691	83908861	Gh_A12G2104
A12	83900481	83906803	Gh_A12G2103	AT1G63800	ubiquitin-conjugating enzyme 5	UBC5
A12	83890847	83893515	Gh_A12G2102	AT5G52430	hydroxyproline-rich glycoprotein family protein
A12	83887835	83889229	Gh_A12G2101	AT5G41330	BTB/POZ domain with WD40/YVTN repeat-like protein
A12	83875932	83878305	Gh_A12G2100	AT2G45970	cytochrome P450, family 86, subfamily A, polypeptide 8	CYP86A8, LCR
A12	83858984	83863959	Gh_A12G2099	AT1G63690	SIGNAL PEPTIDE PEPTIDASE-LIKE 2	ATSPPL2, SPPL2
A12	83855426	83856895	Gh_A12G2098
A12	83826065	83841832	Gh_A12G2097	AT1G17680	tetratricopeptide repeat (TPR)-containing protein
A12	83818539	83821657	Gh_A12G2096	AT1G63680	acid-amino acid ligases;ligases;ATP binding;ATP binding;ligases	ATMURE, PDE316, MURE
A12	83807480	83810895	Gh_A12G2095	AT1G63670	Protein of unknown function (DUF3741)
A12	83775889	83777242	Gh_A12G2094	ATCG00680	photosystem II reaction center protein B	PSBB
A12	83775087	83775308	Gh_A12G2093	ATCG00710	photosystem II reaction center protein H	PSBH
A12	83770874	83771863	Gh_A12G2092	ATCG00740	RNA polymerase subunit alpha	RPOA
A12	83770387	83770803	Gh_A12G2091	ATCG00750	ribosomal protein S11	RPS11
A12	83761626	83767593	Gh_A12G2090	AT1G63640	P-loop nucleoside triphosphate hydrolases superfamily protein with CH (Calponin Homology) domain
A12	83757063	83759558	Gh_A12G2089	AT5G22260	RING/FYVE/PHD zinc finger superfamily protein	MS1
A12	83751934	83756278	Gh_A12G2088	AT1G63500	Protein kinase protein with tetratricopeptide repeat domain
D05	8414781	8415814	Gh_D05G0994	AT3G57290	eukaryotic translation initiation factor 3E	EIF3E, TIF3E1, ATEIF3E-1, INT-6, ATINT6, INT6
D05	8420748	8421395	Gh_D05G0995
D05	8421706	8422971	Gh_D05G0996
D05	8426890	8428197	Gh_D05G0997	AT3G57120	Protein kinase superfamily protein
D05	8428640	8432473	Gh_D05G0998	AT5G60720	Protein of unknown function, DUF547
D05	8435194	8438380	Gh_D05G0999	AT3G10350	P-loop containing nucleoside triphosphate hydrolases superfamily protein
D05	8439038	8442721	Gh_D05G1000	AT2G28000	chaperonin-60alpha	CPN60A, CH-CPN60A, SLP
D05	8453182	8457000	Gh_D05G1001	AT3G45090	P-loop containing nucleoside triphosphate hydrolases superfamily protein
D05	8458598	8460001	Gh_D05G1002	AT1G05670	Pentatricopeptide repeat (PPR-like) superfamily protein
D05	8489642	8491415	Gh_D05G1003	AT1G08090	nitrate transporter 2:1	ATNRT2:1, NRT2, NRT2;1AT, ACH1, LIN1, ATNRT2.1, NRT2.1, NRT2:1
D05	8491952	8495807	Gh_D05G1004	AT3G45050
D05	8497809	8498315	Gh_D05G1005
D05	8503831	8508671	Gh_D05G1006	AT2G28070	ABC-2 type transporter family protein
D05	8511210	8512695	Gh_D05G1007	AT5G03380	Heavy metal transport/detoxification superfamily protein
D05	8528628	8530074	Gh_D05G1008	AT5G57620	myb domain protein 36	MYB36, AtMYB36
D05	8536189	8537828	Gh_D05G1009	AT3G44990	xyloglucan endo-transglycosylase-related 8	XTR8, ATXTR8, XTH31
D05	8540185	8541803	Gh_D05G1010	AT2G28110	Exostosin family protein	FRA8, IRX7
D05	8546535	8548692	Gh_D05G1011	AT2G28120	Major facilitator superfamily protein
D05	8550845	8552569	Gh_D05G1012	AT2G28120	Major facilitator superfamily protein
D05	8558528	8560054	Gh_D05G1013	AT5G04320	Shugoshin C terminus
D05	8568720	8569668	Gh_D05G1014	AT3G44940	Protein of unknown function (DUF1635)
D05	8572563	8574487	Gh_D05G1015	AT2G30020	Protein phosphatase 2C family protein
D05	8578142	8579701	Gh_D05G1016	AT1G07150	mitogen-activated protein kinase kinase kinase 13	MAPKKK13
D05	8584075	8586290	Gh_D05G1017	AT5G58590	RAN binding protein 1	RANBP1
D05	8590399	8593320	Gh_D05G1018	AT5G58320	Kinase interacting (KIP1-like) family protein
D05	8595429	8597626	Gh_D05G1019	AT3G51780	BCL-2-associated athanogene 4	ATBAG4, BAG4
D05	8601372	8601707	Gh_D05G1020
D05	8607485	8609854	Gh_D05G1021	AT3G58120	Basic-leucine zipper (bZIP) transcription factor family protein	ATBZIP61, BZIP61
D05	8611839	8613221	Gh_D05G1022	AT2G38300	myb-like HTH transcriptional regulator family protein
D05	8615585	8617610	Gh_D05G1023	AT2G30100	pentatricopeptide (PPR) repeat-containing protein
D05	8618942	8622860	Gh_D05G1024	AT2G33170	Leucine-rich repeat receptor-like protein kinase family protein
D05	8641056	8641772	Gh_D05G1025	AT1G07090	Protein of unknown function (DUF640)	LSH6
D05	8647866	8650156	Gh_D05G1026	AT5G58470	TBP-associated factor 15B	TAF15b
D05	8651467	8653422	Gh_D05G1027	AT2G30120
D05	8655942	8656590	Gh_D05G1028	AT2G30130	Lateral organ boundaries (LOB) domain family protein	ASL5, LBD12, PCK1
D05	8662023	8663027	Gh_D05G1029	AT1G07050	CCT motif family protein
D05	8668842	8670903	Gh_D05G1030	AT2G30140	UDP-Glycosyltransferase superfamily protein
D05	8671900	8673543	Gh_D05G1031	AT2G30160	Mitochondrial substrate carrier family protein
D05	8674376	8676543	Gh_D05G1032	AT2G30170	Protein phosphatase 2C family protein
D05	8678587	8683448	Gh_D05G1033	AT5G58460	cation/H+ exchanger 25	ATCHX25, CHX25
D05	8685098	8693857	Gh_D05G1034	AT5G58450	Tetratricopeptide repeat (TPR)-like superfamily protein
D05	8708185	8708631	Gh_D05G1035	AT1G06980
D05	8713608	8714673	Gh_D05G1036	AT3G51680	NAD(P)-binding Rossmann-fold superfamily protein
D05	8719484	8721326	Gh_D05G1037	AT2G30300	Major facilitator superfamily protein
D05	8756930	8759178	Gh_D05G1038	AT4G39950	cytochrome P450, family 79, subfamily B, polypeptide 2	CYP79B2
D05	8767120	8777841	Gh_D05G1039	AT5G49810	methionine S-methyltransferase	MMT
D05	8779337	8788719	Gh_D05G1040	AT4G24270	EMBRYO DEFECTIVE 140	EMB140
D05	8790643	8802641	Gh_D05G1041	AT3G02850	STELAR K+ outward rectifier	SKOR
D05	8832013	8838495	Gh_D05G1042	AT5G49840	ATP-dependent Clp protease
D05	8838922	8839431	Gh_D05G1043	AT4G24265
D05	8842223	8842516	Gh_D05G1044
D05	8842749	8849728	Gh_D05G1045	AT4G26310	elongation factor P (EF-P) family protein
D05	8872137	8876837	Gh_D05G1046	AT1G30500	nuclear factor Y, subunit A7	NF-YA7
D05	8884201	8889735	Gh_D05G1047	AT4G05390	root FNR 1	ATRFNR1, RFNR1
D05	8891342	8898017	Gh_D05G1048	AT4G21160	Calcium-dependent ARF-type GTPase activating protein family	ZAC, AGD12
D05	8898830	8904648	Gh_D05G1049	AT1G30520	acyl-activating enzyme 14	AAE14
D05	8908231	8908668	Gh_D05G1050	AT2G31930
D05	8909844	8913729	Gh_D05G1051	AT5G11720	Glycosyl hydrolases family 31 protein
D05	8917047	8919109	Gh_D05G1052	AT5G23860	tubulin beta 8	TUB8
D05	8919600	8922214	Gh_D05G1053	AT4G20900	Tetratricopeptide repeat (TPR)-like superfamily protein	MS5, TDM1
D05	8926737	8930674	Gh_D05G1054	AT4G26850	mannose-1-phosphate guanylyltransferase (GDP)s;GDP-galactose:mannose-1-phosphate guanylyltransferases;GDP-galactose:glucose-1-phosphate guanylyltransferases;GDP-galactose:myoinositol-1-phosphate guanylyltransferases;glucose-1-phosphate guanylyltransferase	VTC2
D05	8931845	8934382	Gh_D05G1055	AT1G30570	hercules receptor kinase 2	HERK2
D05	8950873	8955786	Gh_D05G1056	AT4G20380	LSD1 zinc finger family protein	LSD1
D05	8958812	8967040	Gh_D05G1057	AT4G20400	JUMONJI 14	JMJ14, PKDM7B
D05	8968275	8972857	Gh_D05G1058	AT4G20410	gamma-soluble NSF attachment protein	GSNAP, GAMMA-SNAP
D05	8974211	8979342	Gh_D05G1059	AT1G17820	Putative integral membrane protein conserved region (DUF2404)
D05	8979955	8986239	Gh_D05G1060	AT4G20430	Subtilase family protein
D05	8993896	8998133	Gh_D05G1061	AT1G30630	Coatomer epsilon subunit
D05	9003217	9003753	Gh_D05G1062	AT3G23290	Protein of unknown function (DUF640)	LSH4
D05	9010225	9012869	Gh_D05G1063	AT2G34830	WRKY DNA-binding protein 35	WRKY35, MEE24, AtWRKY35
D05	9028118	9028441	Gh_D05G1064	AT3G51590	lipid transfer protein 12	LTP12
D05	9034074	9034505	Gh_D05G1065	AT3G51590	lipid transfer protein 12	LTP12
D05	9038217	9050802	Gh_D05G1066	AT1G30680	toprim domain-containing protein
D05	9055251	9067354	Gh_D05G1067	AT1G30680	toprim domain-containing protein
D05	9069689	9071281	Gh_D05G1068	AT4G20800	FAD-binding Berberine family protein
D05	9075471	9080598	Gh_D05G1069	AT3G26560	ATP-dependent RNA helicase, putative
D05	9082029	9089453	Gh_D05G1070	AT2G34780	maternal effect embryo arrest 22	EMB1611, MEE22
D05	9091465	9099685	Gh_D05G1071
D05	9101364	9102766	Gh_D05G1072	AT3G54950	patatin-like protein 6	PLP7, PLA IIIA
D05	9129381	9152388	Gh_D05G1073	AT2G35630	ARM repeat superfamily protein	MOR1, GEM1
D05	9157923	9158975	Gh_D05G1074	AT3G21220	MAP kinase kinase 5	ATMKK5, ATMAP2K_ALPHA, MAP2K_A, MKK5, ATMEK5, MEK5
D05	9161446	9163288	Gh_D05G1075	AT1G73050	Glucose-methanol-choline (GMC) oxidoreductase family protein
D05	9164216	9170671	Gh_D05G1076	AT5G49830	exocyst complex component 84B	EXO84B
D05	9172762	9175206	Gh_D05G1077	AT2G18840	Integral membrane Yip1 family protein
D05	9178344	9198524	Gh_D05G1078	AT3G21180	autoinhibited Ca(2+)-ATPase 9	ACA9, ATACA9
D05	9200224	9202467	Gh_D05G1079	AT1G51630	O-fucosyltransferase family protein
D05	9208639	9210636	Gh_D05G1080	AT4G31540	exocyst subunit exo70 family protein G1	ATEXO70G1, EXO70G1
D05	9212073	9215209	Gh_D05G1081	AT3G21200	proton gradient regulation 7	PGR7
D05	9216145	9218086	Gh_D05G1082	AT4G24250	Seven transmembrane MLO family protein	MLO13, ATMLO13
D05	9220959	9224643	Gh_D05G1083	AT1G51560	Pyridoxamine 5\'-phosphate oxidase family protein
D05	9243337	9246655	Gh_D05G1084	AT1G16860	Ubiquitin-specific protease family C19-related protein
D05	9252145	9252873	Gh_D05G1085
D05	9256634	9274416	Gh_D05G1086	AT1G11300	protein serine/threonine kinases;protein kinases;ATP binding;sugar binding;kinases;carbohydrate binding
D05	9278322	9279664	Gh_D05G1087	AT1G16810
D05	9281635	9287881	Gh_D05G1088	AT1G78900	vacuolar ATP synthase subunit A	VHA-A
D05	9292737	9294873	Gh_D05G1089	AT1G78895	Reticulon family protein
D05	9295772	9298944	Gh_D05G1090	AT3G20240	Mitochondrial substrate carrier family protein
D05	9309468	9312533	Gh_D05G1091	AT5G64440	fatty acid amide hydrolase	AtFAAH, FAAH
D05	9315438	9319029	Gh_D05G1092	AT1G78910	Pseudouridine synthase family protein
D05	9321635	9326245	Gh_D05G1093	AT1G28350	Nucleotidylyl transferase superfamily protein
D05	9329869	9330312	Gh_D05G1094	AT1G16790	ribosomal protein-related
D05	9331119	9335069	Gh_D05G1095	AT1G16760	Protein kinase protein with adenine nucleotide alpha hydrolases-like domain
D05	9337623	9339840	Gh_D05G1096	AT2G33170	Leucine-rich repeat receptor-like protein kinase family protein
D05	9341553	9350974	Gh_D05G1097	AT2G07050	cycloartenol synthase 1	CAS1
D05	9352243	9354677	Gh_D05G1098	AT5G36110	cytochrome P450, family 716, subfamily A, polypeptide 1	CYP716A1
D05	9359145	9366843	Gh_D05G1099	AT1G66950	pleiotropic drug resistance 11	PDR11, ATPDR11
D05	9370045	9373535	Gh_D05G1100	AT1G78950	Terpenoid cyclases family protein
D05	9376382	9376582	Gh_D05G1101	AT1G78950	Terpenoid cyclases family protein
D05	9391986	9396026	Gh_D05G1102	AT5G44700	Leucine-rich repeat transmembrane protein kinase	EDA23, GSO2
D05	9396956	9400635	Gh_D05G1103	AT3G13062	Polyketide cyclase/dehydrase and lipid transport superfamily protein
D05	9404306	9409945	Gh_D05G1104	AT3G13060	evolutionarily conserved C-terminal region 5	ECT5
D05	9414141	9415875	Gh_D05G1105	AT3G13050	Major facilitator superfamily protein
D09	3562806	3563357	Gh_D09G0138	AT1G26800	RING/U-box superfamily protein
D09	3564412	3568333	Gh_D09G0139	AT3G01180	starch synthase 2	AtSS2, SS2
D09	3582449	3583848	Gh_D09G0140	AT2G33160	glycoside hydrolase family 28 protein / polygalacturonase (pectinase) family protein
D09	3715418	3717503	Gh_D09G0141	AT5G15240	Transmembrane amino acid transporter family protein
D09	3760663	3769534	Gh_D09G0142	AT5G48600	structural maintenance of chromosome 3	ATSMC3, ATCAP-C, ATSMC4, SMC3
D09	3788871	3827662	Gh_D09G0143	AT5G61250	glucuronidase 1	AtGUS1, GUS1
D09	3849040	3851726	Gh_D09G0144	AT1G26810	galactosyltransferase1	GALT1
D09	3881057	3881738	Gh_D09G0145	AT5G15230	GAST1 protein homolog 4	GASA4
D09	4051015	4051841	Gh_D09G0146	AT3G28920	homeobox protein 34	AtHB34, HB34, ZHD9
D09	4136123	4136419	Gh_D09G0147	AT3G28917	mini zinc finger 2	MIF2
D09	4158896	4159974	Gh_D09G0148	AT3G28910	myb domain protein 30	ATMYB30, MYB30
D09	4205648	4209251	Gh_D09G0149	AT5G39785	Protein of unknown function (DUF1666)
D09	4215816	4216952	Gh_D09G0150	AT1G26880	Ribosomal protein L34e superfamily protein
D09	4218259	4219616	Gh_D09G0151	AT1G26870	NAC (No Apical Meristem) domain transcriptional regulator superfamily protein	FEZ, ANAC009
D09	4242652	4248056	Gh_D09G0152	AT5G39830	Trypsin family protein with PDZ domain	DEGP8, DEG8
D09	4249866	4252370	Gh_D09G0153	AT5G39840	ATP-dependent RNA helicase, mitochondrial, putative
D09	4255288	4262338	Gh_D09G0154	AT3G55160
D09	3115961	3119029	Gh_D09G0123	AT5G15270	RNA-binding KH domain-containing protein
D09	3142429	3144953	Gh_D09G0124	AT5G15270	RNA-binding KH domain-containing protein
D09	3151478	3154026	Gh_D09G0125
D09	3181798	3187109	Gh_D09G0126	AT3G01150	polypyrimidine tract-binding protein 1	PTB, ATPTB1, PTB1
D09	3234695	3235096	Gh_D09G0127	AT3G53210	nodulin MtN21 /EamA-like transporter family protein
D09	3266295	3268335	Gh_D09G0128	AT3G29030	expansin A5	ATEXPA5, ATEXP5, ATHEXP ALPHA 1.4, EXP5, EXPA5
D09	3309845	3311106	Gh_D09G0129	AT1G69560	myb domain protein 105	MYB105, LOF2, ATMYB105
D09	3334965	3335513	Gh_D09G0130	AT5G39670	Calcium-binding EF-hand family protein
D09	3346473	3348352	Gh_D09G0131	AT1G19250	flavin-dependent monooxygenase 1	FMO1
D09	3348630	3351092	Gh_D09G0132	AT5G39660	cycling DOF factor 2	CDF2
D09	3369726	3370418	Gh_D09G0133	AT3G01170	Ribosomal protein L34e superfamily protein
D09	3407627	3407974	Gh_D09G0134	AT3G13430	RING/U-box superfamily protein
D09	3434487	3435011	Gh_D09G0135	AT1G26800	RING/U-box superfamily protein
D09	3442563	3442955	Gh_D09G0136	AT1G26800	RING/U-box superfamily protein
D09	3478763	3480331	Gh_D09G0137
