# Supplementary material for: High-density 80 K SNP array is a powerful tool for genotyping G. hirsutum accessions and genome analysis
Source: BMC Genomics. 2017 Aug 23;18:654. doi: 10.1186/s12864-017-4062-2 (PMC5569476; doi:10.1186/s12864-017-4062-2)
Supplement: Supplementary file 5 — Information on candidate genes response to stimulus and stress. (XLSX 12 kb) [file 12864_2017_4062_MOESM5_ESM.xlsx]

## Sheet: Sheet1
Table S4. Information on candidate genes response to stimulus and stress.
response to stimulate
Gene name	Homolog in Arabidopsis	Annotation	Gene symbol
Gh_D09G0145	AT5G15230	GAST1 protein homolog 4	GASA4
Gh_A12G2129	AT1G64380	Integrase-type DNA-binding superfamily protein
Gh_A02G1428	AT4G37790	Homeobox-leucine zipper protein family	HAT22
Gh_D05G1056	AT4G20380	LSD1 zinc finger family protein	LSD1
Gh_D05G1015	AT2G30020	Protein phosphatase 2C family protein
Gh_D05G0994	AT3G57290	eukaryotic translation initiation factor 3E	EIF3E, TIF3E1, ATEIF3E-1, INT-6, ATINT6, INT6
Gh_A12G2154	AT3G61850	Dof-type zinc finger DNA-binding family protein	DAG1
Gh_D05G1082	AT4G24250	Seven transmembrane MLO family protein	MLO13, ATMLO13
Gh_A12G2172	AT1G32640	Basic helix-loop-helix (bHLH) DNA-binding family protein	ATMYC2, RD22BP1, JAI1, JIN1, MYC2, ZBF1
Gh_A02G1436	AT4G37760	squalene epoxidase 3	SQE3
Gh_A02G1456	AT3G49910	Translation protein SH3-like family protein
Gh_A12G2109	AT4G11150	vacuolar ATP synthase subunit E1	TUF, emb2448, TUFF, VHA-E1
Gh_D05G1091	AT5G64440	fatty acid amide hydrolase	AtFAAH, FAAH
Gh_A02G1466	AT4G37530	Peroxidase superfamily protein
Gh_A12G2121	AT4G23810	WRKY family transcription factor	WRKY53, ATWRKY53
Gh_D05G1095	AT1G16760	Protein kinase protein with adenine nucleotide alpha hydrolases-like domain
Gh_A02G1426	AT5G65730	xyloglucan endotransglucosylase/hydrolase 6	XTH6
Gh_D05G1041	AT3G02850	STELAR K+ outward rectifier	SKOR
Gh_A02G1446	AT4G37680	heptahelical protein 4	HHP4
Gh_D05G1019	AT3G51780	BCL-2-associated athanogene 4	ATBAG4, BAG4
Gh_A12G2136	AT4G11010	nucleoside diphosphate kinase 3	NDPK3
Gh_A12G2142	AT2G24200	Cytosol aminopeptidase family protein
Gh_A12G2159	AT5G41990	with no lysine (K) kinase 8	WNK8, ATWNK8
Gh_D05G1099	AT1G66950	pleiotropic drug resistance 11	PDR11, ATPDR11
Gh_D05G1038	AT4G39950	cytochrome P450, family 79, subfamily B, polypeptide 2	CYP79B2
Gh_A02G1461	AT2G14820	Phototropic-responsive NPH3 family protein	NPY2
Gh_D09G0131	AT1G19250	flavin-dependent monooxygenase 1	FMO1
Gh_A12G2171	AT2G46680	homeobox 7	ATHB-7, ATHB7, HB-7
Gh_D05G1072	AT3G54950	patatin-like protein 6	PLP7, PLA IIIA
Gh_D05G1054	AT4G26850	mannose-1-phosphate guanylyltransferase (GDP)s;GDP-galactose:mannose-1-phosphate guanylyltransferases;GDP-galactose:glucose-1-phosphate guanylyltransferases;GDP-galactose:myoinositol-1-phosphate guanylyltransferases;glucose-1-phosphate guanylyltransferase	VTC2
Gh_D05G1074	AT3G21220	MAP kinase kinase 5	ATMKK5, ATMAP2K_ALPHA, MAP2K_A, MKK5, ATMEK5, MEK5
Gh_D09G0151	AT1G26870	NAC (No Apical Meristem) domain transcriptional regulator superfamily protein	FEZ, ANAC009
Gh_D09G0148	AT3G28910	myb domain protein 30	ATMYB30, MYB30
Gh_D05G1003	AT1G08090	nitrate transporter 2:1	ATNRT2:1, NRT2, NRT2;1AT, ACH1, LIN1, ATNRT2.1, NRT2.1, NRT2:1
Gh_D05G1075	AT1G73050	Glucose-methanol-choline (GMC) oxidoreductase family protein
Gh_A02G1459	AT5G67480	BTB and TAZ domain protein 4	BT4, ATBT4
response to stress
Gene name	Homolog in Arabidopsis	Annotation
Gh_A12G2121	AT4G23810	WRKY family transcription factor	WRKY53, ATWRKY53
Gh_D05G1095	AT1G16760	Protein kinase protein with adenine nucleotide alpha hydrolases-like domain
Gh_D09G0131	AT1G19250	flavin-dependent monooxygenase 1	FMO1
Gh_D05G1019	AT3G51780	BCL-2-associated athanogene 4	ATBAG4, BAG4
Gh_D05G1082	AT4G24250	Seven transmembrane MLO family protein	MLO13, ATMLO13
Gh_A12G2172	AT1G32640	Basic helix-loop-helix (bHLH) DNA-binding family protein	ATMYC2, RD22BP1, JAI1, JIN1, MYC2, ZBF1
Gh_A12G2136	AT4G11010	nucleoside diphosphate kinase 3	NDPK3
Gh_D05G1054	AT4G26850	mannose-1-phosphate guanylyltransferase (GDP)s;GDP-galactose:mannose-1-phosphate guanylyltransferases;GDP-galactose:glucose-1-phosphate guanylyltransferases;GDP-galactose:myoinositol-1-phosphate guanylyltransferases;glucose-1-phosphate guanylyltransferase	VTC2
Gh_A02G1426	AT5G65730	xyloglucan endotransglucosylase/hydrolase 6	XTH6
Gh_D05G1074	AT3G21220	MAP kinase kinase 5	ATMKK5, ATMAP2K_ALPHA, MAP2K_A, MKK5, ATMEK5, MEK5
Gh_A02G1436	AT4G37760	squalene epoxidase 3	SQE3
Gh_D05G1075	AT1G73050	Glucose-methanol-choline (GMC) oxidoreductase family protein
Gh_D05G1056	AT4G20380	LSD1 zinc finger family protein	LSD1
Gh_D05G1091	AT5G64440	fatty acid amide hydrolase	AtFAAH, FAAH
Gh_D05G1015	AT2G30020	Protein phosphatase 2C family protein
Gh_D05G1038	AT4G39950	cytochrome P450, family 79, subfamily B, polypeptide 2	CYP79B2
Gh_A12G2171	AT2G46680	homeobox 7	ATHB-7, ATHB7, HB-7
Gh_A02G1456	AT3G49910	Translation protein SH3-like family protein
Gh_A12G2109	AT4G11150	vacuolar ATP synthase subunit E1	TUF, emb2448, TUFF, VHA-E1
Gh_D09G0148	AT3G28910	myb domain protein 30	ATMYB30, MYB30
Gh_A02G1466	AT4G37530	Peroxidase superfamily protein
